# Supplementary material for: Spatiotemporal Metabolome analysis reveals a metabolic network during development of the waxy sorghum landrace ‘Hongyingzi’
Source: Front Plant Sci. 2026 Apr 7;17:1806648. doi: 10.3389/fpls.2026.1806648 (PMC13095745; doi:10.3389/fpls.2026.1806648)
Supplement: Supplementary file 1 [file Table1.xlsx]

## Sheet: Table1
Table 1 Especially contained metabolites in each sample (FC>3 or FC<0.33)
ID	Compounds	Class	Group	Specific accumulation
Lmmp003443	Dicaffeoylspermine	Alkaloids	flag_leaf_of_floral_initiation	high
MWS1855	2,5-Dimethyl pyrazine	Alkaloids	flag_leaf_of_floral_initiation	high
pmb0686	Eriodictyol-7-O-(6''-malonyl)glucoside	Flavonoids	flag_leaf_of_floral_initiation	high
pma0253	O-MethylChrysoeriol-5-O-glucoside	Flavonoids	flag_leaf_of_floral_initiation	high
pmp000587	Luteolin-7-O-(6''-malonyl)glucoside*	Flavonoids	flag_leaf_of_floral_initiation	high
Lmmp003817	Kaempferol-3-O-(6''-malonyl)glucoside*	Flavonoids	flag_leaf_of_floral_initiation	high
Zbxp007259	Acacetin-7-O-Malonyl-galactoside	Flavonoids	flag_leaf_of_floral_initiation	high
Lmmn003398	Kaempferol-3-O-(6''-O-acetyl)glucoside	Flavonoids	flag_leaf_of_floral_initiation	high
Zmhp006502	Kaempferide-3-O-(6''-malonyl)glucoside	Flavonoids	flag_leaf_of_floral_initiation	high
Lmpp003268	Kaempferol-3-O-rutinoside-7-O-glucoside	Flavonoids	flag_leaf_of_floral_initiation	high
mws1094	Aromadendrin (Dihydrokaempferol)	Flavonoids	flag_leaf_of_floral_initiation	low
MWSHY0121	Luteolin-7-O-glucuronide	Flavonoids	flag_leaf_of_floral_initiation	low
Lbhp011919	Esculin 6'-Malonate	Lignans and Coumarins	flag_leaf_of_floral_initiation	high
Lmbp003208	Fraxidin-8-O-glucoside	Lignans and Coumarins	flag_leaf_of_floral_initiation	low
Lmhp009590	LysoPC 17:1	Lipids	flag_leaf_of_floral_initiation	low
Lmhp008763	LysoPE 16:1(2n isomer)	Lipids	flag_leaf_of_floral_initiation	low
Lmhp009769	LysoPE 17:1	Lipids	flag_leaf_of_floral_initiation	low
Lmgn000160	3-Ureidopropionic Acid	Organic acids	flag_leaf_of_floral_initiation	low
MWSmce446	Cimifugin-7-O-glucoside	Others	flag_leaf_of_floral_initiation	low
Wafn002874	4-O-(4'-O-alpha-D-Glucopyranosyl)caffeoylquinic acid	Phenolic acids	flag_leaf_of_floral_initiation	high
Wafn002319	4-O-(3'-O-alpha-D-Glucopyranosyl)caffeoylquinic acid	Phenolic acids	flag_leaf_of_floral_initiation	high
Ymjm000143	2,3,4-Trihydroxybutyl 6-O-(E)-caffeoyl-β-D-glucopyranoside	Phenolic acids	flag_leaf_of_floral_initiation	high
Hmbp003234	1-O-Caffeoylglycerol	Phenolic acids	flag_leaf_of_floral_initiation	low
Hmln005329	Ephemeranthoquinone B	Quinones	flag_leaf_of_floral_initiation	high
pmn001700	24,30-Dihydroxy-12(13)-ene-lupeol*	Terpenoids	flag_leaf_of_floral_initiation	low
mws0582	S-(Methyl)glutathione	Amino acids and derivatives	germinal_plumule	low
MWS201424	Ile-Asn	Amino acids and derivatives	germinal_plumule	low
Lmdp004696	Kaempferol-3-O-(6''-Sinapyl)glucosyl-(1→2)-Galactoside	Flavonoids	germinal_plumule	high
pmb0660	Isoorientin-7-O-(6''-p-coumaroyl)glucoside	Flavonoids	germinal_plumule	high
Lmjp004941	3,5,4'-Trihydroxy-7-methoxyflavone (Rhamnocitrin)*	Flavonoids	germinal_plumule	low
MWSHY0009	Diosmetin (5,7,3'-Trihydroxy-4'-methoxyflavone)*	Flavonoids	germinal_plumule	low
Zmhp003514	6,7,8-Tetrahydroxy-5-methoxyflavone*	Flavonoids	germinal_plumule	low
Zmhn003257	5,7,2'-Trhiyroxy-8-methoxyflavone	Flavonoids	germinal_plumule	low
Hajp007218	5,7,3',5'-tetrahydroxy-6-methylfavanone*	Flavonoids	germinal_plumule	low
pmb2999	Chrysoeriol-5-O-glucoside	Flavonoids	germinal_plumule	low
pmp000003	Nepetin (5,7,3',4'-Tetrahydroxy-6-methoxyflavone)	Flavonoids	germinal_plumule	low
Lmmp003903	Kaempferol-3-O-(2''-O-acetyl)glucoside	Flavonoids	germinal_plumule	low
MWSHY0124	Pinocembrin (Dihydrochrysin)	Flavonoids	germinal_plumule	low
HJN087	Naringenin-4'-O-glucoside	Flavonoids	germinal_plumule	low
Lmtn002796	Aromadendrin-7-O-glucoside*	Flavonoids	germinal_plumule	low
pme1611	Isohemiphloin	Flavonoids	germinal_plumule	low
pmp000233	Swertiajaponin	Flavonoids	germinal_plumule	low
Jmgn004021	6-C-Glucosyl-2-Hydroxynaringenin	Flavonoids	germinal_plumule	low
pmb3023	Eriodictyol-8-C-glucoside*	Flavonoids	germinal_plumule	low
Zmcp002666	Quercetin-3,7-Di-O-glucoside	Flavonoids	germinal_plumule	low
mws1002	Syringetin	Flavonoids	germinal_plumule	low
Lmfn004093	Phloretin-4'-O-glucoside (Trilobatin)	Flavonoids	germinal_plumule	low
Hmpn005101	Sieboldin	Flavonoids	germinal_plumule	low
Zmpn004068	Phloretin-2'-O-(6''-O-xylosyl)glucoside	Flavonoids	germinal_plumule	low
Lmzp002365	Hesperetin-7-O-glucoside	Flavonoids	germinal_plumule	low
MWSHY0181	Apigenin-8-C-Glucoside (Vitexin)	Flavonoids	germinal_plumule	low
Hmlp003185	Luteolin-7-O-(6''-malonyl)glucoside-5-O-rhamnoside	Flavonoids	germinal_plumule	low
HJAP148	Kaempferol-3-O-sambubioside	Flavonoids	germinal_plumule	low
mws0066	Isorhamnetin; 3'-Methoxy-3,4',5,7-Tetrahydroxyflavone	Flavonoids	germinal_plumule	low
pme1975	Malonic acid	Organic acids	germinal_plumule	high
mws0576	3-Hydroxybutyric acid	Organic acids	germinal_plumule	high
ML10172161	Hydroxypyruvic acid	Organic acids	germinal_plumule	high
Hmhn003067	Phenylpropionic acid-O-β-D-glucopyranoside	Phenolic acids	germinal_plumule	high
Jmwn002494	(2E)-3-[4-(β-D-glucopyranoside)-phenylacrylic]-acid	Phenolic acids	germinal_plumule	high
Lmhn003802	Sinapoylsinapoyltartaric acid	Phenolic acids	germinal_plumule	high
Zmhn002032	4-O-(6'-O-Glucosylcaffeoylglucosyl)-4-hydroxybenzyl alcohol	Phenolic acids	germinal_plumule	high
Hmbn005951	1,3-O-Di-p-Coumaroylglycerol	Phenolic acids	germinal_plumule	low
Lmsn001014	1-O-Galloyl-β-D-glucose*	Phenolic acids	germinal_plumule	low
Hmln000659	3-O-Galloyl-D-glucose*	Phenolic acids	germinal_plumule	low
Zmhn002301	p-Coumaric acid-4-O-glucoside	Phenolic acids	germinal_plumule	low
pmb3074	5-O-p-Coumaroylquinic acid	Phenolic acids	germinal_plumule	low
Lmtn002565	1-O-Vanilloyl-D-Glucose	Phenolic acids	germinal_plumule	low
Cmzn005251	6-O-Caffeoylarbutin	Phenolic acids	germinal_plumule	low
Cmhp005227	4,8-Dihydroxy Naphthol-1-O-glucoside	Quinones	germinal_plumule	high
pmn001587	Asperulosidic acid	Terpenoids	germinal_plumule	low
Lmyp003772	2-Hydroxy-4,7-dimethoxy-1,4-benzoxazin-3(4H)-one (HDMBOA)	Alkaloids		high
MWS201458	Phe-Ile	Amino acids and derivatives	germinal_radicle	high
MWSHY0049	Hesperetin	Flavonoids	germinal_radicle	high
mws1033	Homoeriodictyol	Flavonoids	germinal_radicle	high
MWSHY0019	Hesperetin-7-O-neohesperidoside(Neohesperidin)	Flavonoids	germinal_radicle	high
pmn001642	Kaempferol-3-O-(2''-O-acetyl)glucuronide	Flavonoids	germinal_radicle	high
mws1073	Apigenin-6,8-di-C-glucoside (Vicenin-2)	Flavonoids	germinal_radicle	low
pmp000238	Luteolin-6-C-arabinoside-7-O-glucoside	Flavonoids	germinal_radicle	low
Lmdp003509	Quercetin-3-O-xyloside (Reynoutrin)*	Flavonoids	germinal_radicle	low
MWSHY0100	Avicularin(Quercetin-3-O-α-L-arabinofuranoside)*	Flavonoids	germinal_radicle	low
Lmbp003208	Fraxidin-8-O-glucoside	Lignans and Coumarins	germinal_radicle	high
pmb2799	12,13-Epoxy-9-Octadecenoic Acid	Lipids	germinal_radicle	high
Lmbn005662	9(10)-EpOME;(9R,10S)-(12Z)-9,10-Epoxyoctadecenoic acid	Lipids	germinal_radicle	high
Lmbn005443	13-KODE; (9Z,11E)-13-Oxooctadeca-9,11-dienoic acid*	Lipids	germinal_radicle	high
Hmqp005411	9-Oxo-12Z-Octadecenoic acid	Lipids	germinal_radicle	high
Zmyn004449	9-Hydroxy-12-oxo-10(E),15(Z)-octadecadienoic acid	Lipids	germinal_radicle	high
Lmbn004240	9,10-Dihydroxy-12,13-epoxyoctadecanoic acid	Lipids	germinal_radicle	high
pmb2786	9-Hydroxy-10,12,15-octadecatrienoic acid*	Lipids	germinal_radicle	high
pmb2787	9-Oxo-10E,12Z-octadecadienoic acid	Lipids	germinal_radicle	high
Hmqp006221	13-Hydroxy-9Z,11E-octadecadienoic acid	Lipids	germinal_radicle	high
Lmbn003524	9-Oxononanoic acid	Organic acids	germinal_radicle	high
pmn001380	Eucommiol	Others	germinal_radicle	high
pme1261	D-Panthenol	Others	germinal_radicle	high
Hmln000873	2-O-Galloyl-D-glucose	Phenolic acids	germinal_radicle	high
MWSmce466	4-Hydroxyacetophenone	Phenolic acids	germinal_radicle	high
Zmhn001703	5-O-Galloyl-D-hamamelose*	Phenolic acids	germinal_radicle	high
Lmsn001014	1-O-Galloyl-β-D-glucose*	Phenolic acids	germinal_radicle	high
Hmln000659	3-O-Galloyl-D-glucose*	Phenolic acids	germinal_radicle	high
Zmhn001793	6-O-Caffeoyl-D-glucose	Phenolic acids	germinal_radicle	high
pme1816	Neochlorogenic acid (5-O-Caffeoylquinic acid)*	Phenolic acids	germinal_radicle	low
Wacn003131	2-O-P-Coumaroylhydroxycitric Acid	Phenolic acids	germinal_radicle	low
Cmbn007148	1-O-Feruloyl-3-O-caffeoylglycerol	Phenolic acids	germinal_radicle	low
mws0178	Chlorogenic acid (3-O-Caffeoylquinic acid)*	Phenolic acids	germinal_radicle	low
Lmsn004970	3,6-Di-O-caffeoyl glucose*	Phenolic acids	germinal_radicle	low
MWSmce329	Antiarol; 3,4,5-Trimethoxyphenol	Phenolic acids	germinal_radicle	low
Lmyn012274	3,25-Epoxy-3-hydroxyolean-18-en-28-oic acid (Semimoronic acid)	Terpenoids	germinal_radicle	high
Lmhp001461	L-Prolyl-L-Leucine	Amino acids and derivatives	grain_development_begins	high
MWS201479	Tyr-Gly	Amino acids and derivatives	grain_development_begins	high
mws1050	O-Acetylserine	Amino acids and derivatives	grain_development_begins	high
MWS201437	Leu-Asp	Amino acids and derivatives	grain_development_begins	high
mws0042	Epigallocatechin	Flavonoids	grain_development_begins	high
HJN086	Eriodictyol-3'-O-glucoside	Flavonoids	grain_development_begins	high
Lmyn001269	Kaempferol-3-O-sophoroside	Flavonoids	grain_development_begins	high
mws0061	Quercetin-3-O-galactoside (Hyperin)	Flavonoids	grain_development_begins	high
Hmln001836	Kaempferol-3-O-(6''-Acetyl)glucosyl-(1→3)-Galactoside	Flavonoids	grain_development_begins	high
pmb0608	Chrysoeriol-7-O-(6''-malonyl)glucoside	Flavonoids	grain_development_begins	low
pmp000588	Diosmetin-7-O-(6''-malonyl)glucoside	Flavonoids	grain_development_begins	low
Lmnp302744	5,3',4'-Trihydroxy-7,8-dimethoxyflavone-6-C-[apiosyl-(1-2)]-glucoside	Flavonoids	grain_development_begins	low
Zmln002252	Sideretin (5,7,8-Trihydroxy-6-methoxycoumarin)	Lignans and Coumarins	grain_development_begins	high
Lhhp102922	Fargesin	Lignans and Coumarins	grain_development_begins	low
Lmtn004049	Abscisic acid	Organic acids	grain_development_begins	high
pmb3068	1-O-p-Coumaroylquinic acid	Phenolic acids	grain_development_begins	high
mws4085	Sinapic acid	Phenolic acids	grain_development_begins	high
Yshj000011	2,6-dimethoxy-4-hydroxyphenyl-1-O-beta-D-glucopyranoside	Phenolic acids	grain_development_begins	high
Hmmn003964	7-Deoxyloganic acid	Terpenoids	grain_development_begins	high
Lmzn006284	2-Hydroxyursolic acid*	Terpenoids	grain_development_begins	low
pmb0812	Imidazole-4-Acetic Acid	Alkaloids	grain_development_full	low
Zmtn001624	N-Acetylisatin	Alkaloids	grain_development_full	low
Lmtp001399	5,6-Dihydroxyindole-5-O-β-glucoside	Alkaloids	grain_development_full	low
pmp001111	Violanthin	Flavonoids	grain_development_full	low
pmb3041	Tricin-7-O-saccharic acid	Flavonoids	grain_development_full	low
Hmgn002833	4-Ketopinoresinol	Lignans and Coumarins	grain_development_full	low
HX1361	7-Methoxycoumarin	Lignans and Coumarins	grain_development_full	low
Sazp004372	Bursehernin	Lignans and Coumarins	grain_development_full	low
pme2651	NADP (Nicotinamide adenine dinucleotide phosphate)	Nucleotides and derivatives	grain_development_full	low
pmb3075	3-O-p-Coumaroylshikimic acid	Phenolic acids	grain_development_full	low
mws4053	3-Hydroxyurs-12-en-28-oic acid (Ursolic acid)	Terpenoids	grain_development_full	low
HJN110	3-Hydroxylup-20(29)-en-28-oic acid (Betulinic acid)*	Terpenoids	grain_development_full	low
Lmhp005784	p-Coumaroylferuloylcadaverine	Alkaloids	grain_filling_half	high
Zmbp003483	Indican	Alkaloids	grain_filling_half	low
mws5035	L-Leucyl-L-phenylalanine	Amino acids and derivatives	grain_filling_half	low
MWS201478	Phe-Ser	Amino acids and derivatives	grain_filling_half	low
Lmhp002031	L-Leucyl-L-Leucine	Amino acids and derivatives	grain_filling_half	low
MWS201442	Phe-Thr	Amino acids and derivatives	grain_filling_half	low
MWS201465	Glu-Phe	Amino acids and derivatives	grain_filling_half	low
mws0254	L-Histidine	Amino acids and derivatives	grain_filling_half	low
Zmgn001039	S-Ribosyl-L-homocysteine	Amino acids and derivatives	grain_filling_half	low
MWS201421	Met-Phe	Amino acids and derivatives	grain_filling_half	low
mws0636	L-Phenylalanyl-L-phenylalanine	Amino acids and derivatives	grain_filling_half	low
Zmsp00487	Allantoin	Organic acids	grain_filling_half	low
mws2104	D-Pinitol	Others	grain_filling_half	low
Lmbp010207	6-Methoxy-2-(4-methoxyphenethyl)chromone	Others	grain_filling_half	low
pma6460	4-O-p-Coumaroylquinic acid	Phenolic acids	grain_filling_half	low
Zbdn002066	Tachioside*	Phenolic acids	grain_filling_half	low
Zbdn001947	Isotachioside*	Phenolic acids	grain_filling_half	low
Lmgn003073	5-O-Feruloylquinic acid	Phenolic acids	grain_filling_half	low
Ymjm000152	p-Hydroxypheny-β-D-allopyranoside	Phenolic acids	grain_filling_half	low
Ymjm000146	p-Hydroxyphenyl 6-O-(E)-caffeoyl-β-D-glucopyranoside	Phenolic acids	grain_filling_half	low
MWSmce675	Arbutin	Phenolic acids	grain_filling_half	low
Lmyn000160	Mucic acid Dimethyl Ester	Phenolic acids	grain_filling_half	low
mws1336	4-Aminobenzoic acid	Phenolic acids	grain_filling_half	low
Lmhn003074	Feruloylmalic acid	Phenolic acids	grain_filling_half	low
pma0170	N',N''-Diferuloylspermidine	Alkaloids	grain_maturity	high
mws1375	Nicotianamine	Alkaloids	grain_maturity	low
Lmmp002013	Dihydroferuloylputrescine	Alkaloids	grain_maturity	low
Zmsp000366	Fagomine	Alkaloids	grain_maturity	low
MWS3166	N-Palmitoylglycine	Amino acids and derivatives	grain_maturity	high
pme2527	L-Ornithine	Amino acids and derivatives	grain_maturity	high
mws5037	L-Alanyl-L-leucine	Amino acids and derivatives	grain_maturity	low
mws1051	S-Adenosylmethionine	Amino acids and derivatives	grain_maturity	low
MWStz103	S-(5'-Adenosyl)-L-methionine	Amino acids and derivatives	grain_maturity	low
pme1419	L-Methionine methyl ester	Amino acids and derivatives	grain_maturity	low
mws1094	Aromadendrin (Dihydrokaempferol)	Flavonoids	grain_maturity	high
Hmqn003268	5,7,3',4',5'-Pentahydroxydihydroflavone	Flavonoids	grain_maturity	high
mws0920	Tricetin (5,7,3',4',5'-Pentahydroxyflavone)	Flavonoids	grain_maturity	high
Zmzp006906	Tricin-4'-O-[β-guaiacyl-(9''-O-p-coumaroyl)glycerol]ether	Flavonoids	grain_maturity	low
pmb0745	Tricin-4'-O-syringyl alcohol	Flavonoids	grain_maturity	low
pmn001642	Kaempferol-3-O-(2''-O-acetyl)glucuronide	Flavonoids	grain_maturity	low
Zmhn001446	Syringaresinol-4'-O-glucoside	Lignans and Coumarins	grain_maturity	low
Lskp211388	Savinin	Lignans and Coumarins	grain_maturity	low
Hmln002355	5'-Methoxymatairesinoside	Lignans and Coumarins	grain_maturity	low
Lmbn007891	Hydroxy ricinoleic acid	Lipids	grain_maturity	high
Zadn009075	Hydroperoxylinoleic acid	Lipids	grain_maturity	low
Lmhp008744	1-α-Linolenoyl-glycerol-2,3-di-O-glucoside	Lipids	grain_maturity	low
Hmqp006235	LysoPC 18:4	Lipids	grain_maturity	low
MWS4354	N6-methyladenosine	Nucleotides and derivatives	grain_maturity	high
Hmhp001812	2'-O-Methyladenosine	Nucleotides and derivatives	grain_maturity	high
pme3961	2'-Deoxyadenosine	Nucleotides and derivatives	grain_maturity	high
pme1109	Guanine	Nucleotides and derivatives	grain_maturity	high
MWSmce116	5'-Deoxyadenosine	Nucleotides and derivatives	grain_maturity	high
Zmfn000481	Uridine-5'-Diphosphate-D-Xylose	Nucleotides and derivatives	grain_maturity	low
MWS5173	Isocytosine	Nucleotides and derivatives	grain_maturity	low
pmb2922	Uridine 5'-diphospho-D-glucose	Nucleotides and derivatives	grain_maturity	low
pme2165	Orotic acid (Vitamin B13)	Others	grain_maturity	high
Lsjp211240	Nicotinamide	Others	grain_maturity	low
pme3163	D-Sedoheptuiose 7-phosphate	Others	grain_maturity	low
pmb3081	Glucarate O-Phosphoric acid	Others	grain_maturity	low
Wafn002379	4-(3-Methylbutanoyl)Sucrose	Others	grain_maturity	low
MWSmce417	5-O-Methylvisammioside	Others	grain_maturity	low
mws2212	Caffeic acid	Phenolic acids	grain_maturity	high
mws0183	3,4-Dihydroxybenzoic acid (Protocatechuic acid)*	Phenolic acids	grain_maturity	high
mws0180	2,5-Dihydroxybenzoic acid; Gentisic Acid*	Phenolic acids	grain_maturity	high
Hmbp003234	1-O-Caffeoylglycerol	Phenolic acids	grain_maturity	high
Lmsp004151	3-O-p-Coumaroyl-4,6-(S)-HHDP-β-D-glucose	Phenolic acids	grain_maturity	high
Zmhn001883	Vanillic acid-4-O-glucoside	Phenolic acids	grain_maturity	low
pme1292	Homogentisic acid*	Phenolic acids	grain_maturity	low
pme2598	3,4-Dihydroxybenzeneacetic acid*	Phenolic acids	grain_maturity	low
Zmcn005156	4,5-O-Dicaffeoylquinic Acid Methyl Ester	Phenolic acids	grain_maturity	low
Lmzn001983	D-Threo-guaiacylglycerol-7-O-β-D-glucoside	Phenolic acids	grain_maturity	low
Hmbp001276	Gallacetophenone	Phenolic acids	grain_maturity	low
Cmsp002787	3,4'-Dihydroxy-3',5'-dimethoxypropiophenone	Phenolic acids	grain_maturity	low
Lmyp004084	Perillyl alcohol	Terpenoids	grain_maturity	low
pme2024	Serotonin	Alkaloids	seeding_root	high
MWSmce475	Quinidine	Alkaloids	seeding_root	low
Hmln001836	Kaempferol-3-O-(6''-Acetyl)glucosyl-(1→3)-Galactoside	Flavonoids	seeding_root	low
Zmtn001661	Vanilloloside	Phenolic acids	seeding_root	low
mws0491	2-Phenylethylamine	Alkaloids	seedling_leaf	high
Lmlp003161	N-Feruloylputrescine	Alkaloids	seedling_leaf	low
Zmgn001039	S-Ribosyl-L-homocysteine	Amino acids and derivatives	seedling_leaf	high
pmn001637	Kaempferol-3-O-arabinoside (Juglanin)	Flavonoids	seedling_leaf	high
HJAP148	Kaempferol-3-O-sambubioside	Flavonoids	seedling_leaf	high
Cmmn005231	Massoniresinol; Vladinol A	Lignans and Coumarins	seedling_leaf	high
mws1013	Esculetin (6,7-Dihydroxycoumarin)	Lignans and Coumarins	seedling_leaf	high
Lmyn003971	Dihydrodehydrodiconiferyl alcohol-4-O-glucoside*	Lignans and Coumarins	seedling_leaf	low
MWSmce159	6,7-Dihydroxy-4-methylcoumarin	Lignans and Coumarins	seedling_leaf	low
Lmmn002274	Isolariciresinol-9'-O-glucoside*	Lignans and Coumarins	seedling_leaf	low
Lmbn002072	2-Propylsuccinic acid*	Organic acids	seedling_leaf	low
Zmyn000230	2-Dehydro-3-deoxy-L-arabinonate	Others	seedling_leaf	low
Hmln002806	5-O-Caffeoylshikimic acid	Phenolic acids	seedling_leaf	high
pmb0069	Benzamide	Phenolic acids	seedling_leaf	high
Zaln004082	3-O-caffeoylshikimic acid	Phenolic acids	seedling_leaf	high
MWSCX015	Caffeic aldehyde	Phenolic acids	seedling_leaf	low
pme1439	p-Coumaric acid	Phenolic acids	seedling_leaf	low
MWS201411	Lys-Asn	Amino acids and derivatives	seedling_stem	high
pme2563	γ-Glu-Cys	Amino acids and derivatives	seedling_stem	low
MWS20151	Apigenin; 4',5,7-Trihydroxyflavone	Flavonoids	seedling_stem	high
Cmsp007228	7-O-Methyleriodictyol	Flavonoids	seedling_stem	high
Hmlp005105	3,7-dihydroxy-4'-methoxyflavone	Flavonoids	seedling_stem	high
pmp000344	3',4',7-Trihydroxyflavone	Flavonoids	seedling_stem	high
Hmln002199	Quercetin-3-O-(6''-O-acetyl)galactoside	Flavonoids	seedling_stem	high
pmb0542	Cyanidin-3-O-(6''-O-malonyl)glucoside	Flavonoids	seedling_stem	high
pmp000589	Quercetin-7-O-(6''-malonyl)glucoside	Flavonoids	seedling_stem	high
pmb0557	Cyanidin-3-O-(3'',6''-O-dimalonyl)glucoside	Flavonoids	seedling_stem	high
Lmnp002448	5,7,3',4'-Tetrahydroxy-6-methoxyflavone-8-C-[glucosyl-(1-2)]-glucoside	Flavonoids	seedling_stem	high
MWS20152	Syringaresinol	Lignans and Coumarins	seedling_stem	high
pmb3093	Esculetin-7-O-quinic acid	Lignans and Coumarins	seedling_stem	low
pmc0066	2'-Deoxyinosine-5'-monophosphate	Nucleotides and derivatives	seedling_stem	low
MWS4305	Erythrose	Others	seedling_stem	low
mws0889	D-Threonic Acid	Others	seedling_stem	low
Lmqn000351	Rutinose	Others	seedling_stem	low
Lssp210384	2α,3α-epoxy-5,7,3',4'-tetrahydroxyflavan-(4b→8)-epicatechin	Others	seedling_stem	low
mws0885	2,4-Dihydroxybenzoic acid	Phenolic acids	seedling_stem	high
Lmgn001670	Salicylic acid	Phenolic acids	seedling_stem	high
mws4085	Sinapic acid	Phenolic acids	seedling_stem	low
pme2122	Histamine	Alkaloids	spikelets_of_anthesis	high
Lmyn003131	Dioxindole-3-acetic acid	Alkaloids	spikelets_of_anthesis	high
Lmyp003387	2-Oxo-3,4-dihydro-1H-quinoline-3-carboxylic acid	Alkaloids	spikelets_of_anthesis	high
Lmlp003161	N-Feruloylputrescine	Alkaloids	spikelets_of_anthesis	high
Wagp003518	Acetoxyindole N-Glucoside	Alkaloids	spikelets_of_anthesis	high
Lmgp001898	4,6-Dihydroxyquinoline	Alkaloids	spikelets_of_anthesis	high
Lmmp002013	Dihydroferuloylputrescine	Alkaloids	spikelets_of_anthesis	high
Wafp002988	1-O-Feruloyllysine	Alkaloids	spikelets_of_anthesis	low
mws1045	Myricetin-3-O-rutinoside	Flavonoids	spikelets_of_anthesis	high
pmb0623	Chrysoeriol-6-C-glucoside-7-O-glucoside	Flavonoids	spikelets_of_anthesis	low
MWSmce159	6,7-Dihydroxy-4-methylcoumarin	Lignans and Coumarins	spikelets_of_anthesis	high
Wbmn002695	9-hydroxysesamin	Lignans and Coumarins	spikelets_of_anthesis	high
Lbhp011908	Caffeyl fraxin	Lignans and Coumarins	spikelets_of_anthesis	high
MWSmce658	Noreugenin; 5,7-Dihydroxy-2-Methylchromone	Others	spikelets_of_anthesis	low
pmb0108	Feruloyl syringic acid	Phenolic acids	spikelets_of_anthesis	high
Zmhn002750	4-O-(6'-O-Glucosylcaffeoyl)-4-hydroxybenzoic acid	Phenolic acids	spikelets_of_anthesis	high
mws0906	Coniferin	Phenolic acids	spikelets_of_anthesis	high
MWStz058	7-Hydroxy-β-carboline-1-propionic acid	Alkaloids	spikelets_of_floral_initiation	high
mws0914	3,5,7-Trihydroxyflavanone (Pinobanksin)	Flavonoids	spikelets_of_floral_initiation	high
Zmzp006857	Tricin-4'-O-[β-guaiacyl-(9''-O-acetyl)glycerol]ether	Flavonoids	spikelets_of_floral_initiation	high
pme1201	Phloretin	Flavonoids	spikelets_of_floral_initiation	high
MWSHY0137	Naringenin (5,7,4'-Trihydroxyflavanone)*	Flavonoids	spikelets_of_floral_initiation	high
pme2960	Naringenin chalcone; 2',4,4',6'-Tetrahydroxychalcone*	Flavonoids	spikelets_of_floral_initiation	high
pme3475	Butin; 7,3',4'-Trihydroxyflavanone*	Flavonoids	spikelets_of_floral_initiation	high
MWSHY0168	Eupatilin (5,7-Dihydroxy-3',4',6-Trimethoxyflavone)*	Flavonoids	spikelets_of_floral_initiation	low
mws0042	Epigallocatechin	Flavonoids	spikelets_of_floral_initiation	low
Zblp004882	4'-Hydroxy-3,5-dimethoxydihydrochalcone	Flavonoids	spikelets_of_floral_initiation	low
Cmsp007228	7-O-Methyleriodictyol	Flavonoids	spikelets_of_floral_initiation	low
mws0064	Eriodictyol (5,7,3',4'-Tetrahydroxyflavanone)	Flavonoids	spikelets_of_floral_initiation	low
pmp001204	Apigenin-7,4'-dimethyl ether	Flavonoids	spikelets_of_floral_initiation	low
Hmlp005105	3,7-dihydroxy-4'-methoxyflavone	Flavonoids	spikelets_of_floral_initiation	low
Hmpp002612	Luteolin-7-O-gentiobioside	Flavonoids	spikelets_of_floral_initiation	low
Lmsp009013	4',6-Dihydroxy-5,7-dimethoxyflavanone	Flavonoids	spikelets_of_floral_initiation	low
pme1773	Cyanidin-3-O-rutinoside (Keracyanin)	Flavonoids	spikelets_of_floral_initiation	low
Lmsp008681	5-Hydroxy-7,8,4'-Trimethoxyflavanone	Flavonoids	spikelets_of_floral_initiation	low
pmb0725	Tricin-7-O-(2''-feruloyl)glucoside	Flavonoids	spikelets_of_floral_initiation	low
pmp001288	Acacetin-7-O-rutinoside (Linarin)	Flavonoids	spikelets_of_floral_initiation	low
pmb0542	Cyanidin-3-O-(6''-O-malonyl)glucoside	Flavonoids	spikelets_of_floral_initiation	low
Cmsp006026	Dihydrorhamnetin	Flavonoids	spikelets_of_floral_initiation	low
Lmnp002448	5,7,3',4'-Tetrahydroxy-6-methoxyflavone-8-C-[glucosyl-(1-2)]-glucoside	Flavonoids	spikelets_of_floral_initiation	low
Lahp004442	3,4-Dihydro-4-(4'-hydroxyphenyl)-5,7-dihydroxycoumarin*	Lignans and Coumarins	spikelets_of_floral_initiation	high
MWS20152	Syringaresinol	Lignans and Coumarins	spikelets_of_floral_initiation	low
mws1593	D-Maltotetraose	Others	spikelets_of_floral_initiation	high
Hmsp005265	3'-Deoxysappanol	Others	spikelets_of_floral_initiation	low
Lmzn001983	D-Threo-guaiacylglycerol-7-O-β-D-glucoside	Phenolic acids	spikelets_of_floral_initiation	high
pmp000003	Nepetin (5,7,3',4'-Tetrahydroxy-6-methoxyflavone)	Flavonoids	vegetative_leaf	high
pmb1466	Tricin-4'-O-syringic acid	Flavonoids	vegetative_leaf	high
Hmmp003156	Isovitexin-7-O-glucoside(Saponarin)	Flavonoids	vegetative_leaf	low
Hmln002199	Quercetin-3-O-(6''-O-acetyl)galactoside	Flavonoids	vegetative_leaf	low
pmb2786	9-Hydroxy-10,12,15-octadecatrienoic acid*	Lipids	vegetative_leaf	low
Lmhp009034	LysoPE 16:1	Lipids	vegetative_leaf	low
MWSmce658	Noreugenin; 5,7-Dihydroxy-2-Methylchromone	Others	vegetative_leaf	high
Lmtn000940	1-O-(3,4-Dihydroxy-5-methoxy-benzoyl)-glucoside	Phenolic acids	vegetative_leaf	low
MWSHY0067	Quercetin-3-O-rutinoside (Rutin)*	Flavonoids	vegetative_root	low
Lmcn005735	Methylhesperidin	Flavonoids	vegetative_root	low
Zmxp003107	Luteolin-7,3'-di-O-glucoside	Flavonoids	vegetative_root	low
HJN078	Pinocembrin-7-O-(2''-O-arabinosyl)glucoside	Flavonoids	vegetative_root	low
MWSHY0054	Eupatorin; 3',5-Dihydroxy-4',6,7-Trimethoxyflavone	Flavonoids	vegetative_root	low
mws0752	Undecylic Acid	Lipids	vegetative_root	high
mws2120	Brevifolin carboxylic acid	Phenolic acids	vegetative_root	low
Cmmn012997	Abietic acid	Terpenoids	vegetative_root	high
pmp000695	Swertiamarin	Terpenoids	vegetative_root	low
Lmhp005550	N,N'-Diferuloylputrescine	Alkaloids	vegetative_stem	low
Lmhp005784	p-Coumaroylferuloylcadaverine	Alkaloids	vegetative_stem	low
pmb0891	Cis-Zeatin-7-N-glucoside	Alkaloids	vegetative_stem	low
Lmxp000939	Zarzissine*	Alkaloids	vegetative_stem	low
pmb0492	N',N'',N'''-p-Coumaroyl-cinnamoyl-caffeoyl spermidine	Alkaloids	vegetative_stem	low
MWS3270	Quinolinic Acid	Alkaloids	vegetative_stem	low
mws1401	L-Theanine	Amino acids and derivatives	vegetative_stem	low
Zmzp006906	Tricin-4'-O-[β-guaiacyl-(9''-O-p-coumaroyl)glycerol]ether	Flavonoids	vegetative_stem	high
pmp000786	Eupatorin; 3',5-Dihydroxy-4',6,7-Trimethoxyflavone*	Flavonoids	vegetative_stem	low
Zmpn002440	3,4,2',4',6'-Pentahydroxychalcone	Flavonoids	vegetative_stem	low
Lmsp004721	Tamarixetin-3-O-glucoside-7-O-rhamnoside*	Flavonoids	vegetative_stem	low
Lmmp002463	Sexangularetin-3-O-glucoside-7-O-rhamnoside*	Flavonoids	vegetative_stem	low
pmb0618	Hesperetin-8-C-glucoside-3'-O-glucoside	Flavonoids	vegetative_stem	low
MWSHY0064	Isorhamnetin-3-O-neohesperidoside*	Flavonoids	vegetative_stem	low
Lmmp000897	Gallocatechin-(4α→8)-gallocatechin	Flavonoids	vegetative_stem	low
pmb2991	Apigenin-7-O-glucoside-4'-O-rutinoside	Flavonoids	vegetative_stem	low
pmb3045	Tricin-7-O-Glucuronide	Flavonoids	vegetative_stem	low
mws1454	Persicoside	Flavonoids	vegetative_stem	low
Lmsp008392	4',5-Dihydroxy-3',5'-dimethoxyflavone	Flavonoids	vegetative_stem	low
Lmdn003665	Farrerol-5,7-di-O-glucoside	Flavonoids	vegetative_stem	low
Zmxp004480	Chrysoeriol-7-O-gentiobioside	Flavonoids	vegetative_stem	low
pmb0672	Isovitexin-7-O-(6''-feruloyl)glucoside	Flavonoids	vegetative_stem	low
Cmmn005231	Massoniresinol; Vladinol A	Lignans and Coumarins	vegetative_stem	low
Lmyn007883	9,16-Dihydroxypalmitic acid	Lipids	vegetative_stem	low
Lmhp010573	1-Linoleoylglycerol-3-O-glucoside*	Lipids	vegetative_stem	low
pme0040	Adenine*	Nucleotides and derivatives	vegetative_stem	low
MWS4354	N6-methyladenosine	Nucleotides and derivatives	vegetative_stem	low
mws0236	2-Aminoethanesulfonic acid	Organic acids	vegetative_stem	low
zjgp122320	6-hydroxycoumarin	Others	vegetative_stem	low
pmb2653	DMelezitose O-rhamnoside	Others	vegetative_stem	low
pme3443	Sinapinaldehyde	Phenolic acids	vegetative_stem	high
HJAP035	1-(4-Methoxyphenyl)allyl acetate	Phenolic acids	vegetative_stem	high
Lmqp008175	Methyl Cinnamate	Phenolic acids	vegetative_stem	high
MWSmce501	Protocatechuic Acid Methyl Ester	Phenolic acids	vegetative_stem	low
Wafn001957	2-O-Caffeoylglucaric Acid	Phenolic acids	vegetative_stem	low
pmb2833	3-O-Feruloylquinic acid-O-glucoside	Phenolic acids	vegetative_stem	low
mws0906	Coniferin	Phenolic acids	vegetative_stem	low
mws1078	Anthranilic Acid	Phenolic acids	vegetative_stem	low
pmn001338	Rhein-8-O-glucoside	Quinones	vegetative_stem	high
Wbmn009020	7-Oxodehydroabietic acid	Terpenoids	vegetative_stem	low
mws1526	Sweroside	Terpenoids	vegetative_stem	low

## Sheet: Table2
Table 2 Especially contained metabolites in Grain development (FC>3 or FC<0.33 and VIP>1)
Samples ID	Index	Q1 (Da)	Q3 (Da)	Molecular weight (Da)	Formula	Ionization model	Compounds	Class I	Class II	CAS
Hong12	Lmbn004685	311.22	223.17	312.23	C18H32O4	[M-H]-	5S,8R-DiHODE; (5S,8R,9Z,12Z)-5,8-Dihydroxyoctadeca-9,12-dienoate	Lipids	Free fatty acids	-
Hong12	Zadn009075	311.22	223.17	312.23	C18H32O4	[M-H]-	Hydroperoxylinoleic acid	Lipids	Free fatty acids	34444-18-3
Hong12	mws0712	130.05	86.06	131.058	C5H9NO3	[M-H]-	N-Propionylglycine	Amino acids and derivatives	Amino acids and derivatives	21709-90-0
Hong12	Hmbn005951	383.12	163.04	384.121	C21H20O7	[M-H]-	1,3-O-Di-p-Coumaroylglycerol	Phenolic acids	Phenolic acids	-
Hong12	Hmmn002544	355.1	193.05	356.111	C16H20O9	[M-H]-	Ferulic acid-4-O-glucoside	Phenolic acids	Phenolic acids	117405-51-3
Hong12	mws0017	146.17	72.08	145.158	C7H19N3	[M+H]+	Spermidine	Alkaloids	Alkaloids	124-20-9
Hong12	pmb0752	369.12	177.05	368.111	C17H20O9	[M+H]+	3-O-Feruloylquinic acid*	Phenolic acids	Phenolic acids	1899-29-2
Hong12	mws0042	305.07	125.02	306.074	C15H14O7	[M-H]-	Epigallocatechin	Flavonoids	Flavanols	970-74-1
Hong12	Lmgp002452	331.1	132.04	330.095	C14H18O9	[M+H]+	2-Glucosyloxy-(4-hydroxyphenyl)acetic acid (Dhurrin acid)	Phenolic acids	Phenolic acids	-
Hong12	Hmtp000776	168.07	105.03	167.058	C8H9NO3	[M+H]+	4,5,6-Trihydroxy-2-cyclohexen-1-ylideneacetonitrile	Alkaloids	Alkaloids	-
Hong12	pme2292	89.11	72.08	88.1	C4H12N2	[M+H]+	Putrescine	Alkaloids	Alkaloids	110-60-1
Hong12	Ymjm000140	369.11	177.05	368.111	C17H20O9	[M+H]+	3-O-Caffeoylquinic acid methyl ester*	Phenolic acids	Phenolic acids	123483-19-2
Hong12	pme1654	209.12	59.02	210.126	C12H18O3	[M-H]-	Jasmonic acid	Organic acids	Organic acids	77026-92-7
Hong12	Lmhp001461	229.15	70.07	228.147	C11H20N2O3	[M+H]+	L-Prolyl-L-Leucine	Amino acids and derivatives	Amino acids and derivatives	52899-07-7
Hong12	pmb2928	331.07	313.06	332.074	C13H16O10	[M-H]-	Gallic acid-4-O-glucoside	Phenolic acids	Phenolic acids	84274-52-2
Hong12	Rfmb320	144.1	84.08	143.095	C7H13NO2	[M+H]+	1-Methylpiperidine-2-carboxylic acid	Organic acids	Organic acids	7730-87-2
Hong12	MWS201479	239.1	136.08	238.095	C11H14N2O4	[M+H]+	Tyr-Gly	Amino acids and derivatives	Amino acids and derivatives	673-08-5
Hong12	Hmcn000773	507.17	179.05	508.179	C21H32O14	[M-H]-	6'-O-Glucosylaucubin	Terpenoids	Sesquiterpenoids	-
Hong12	pma3724	369.12	177.05	368.111	C17H20O9	[M+H]+	1-O-Feruloylquinic acid	Phenolic acids	Phenolic acids	-
Hong12	Jmwn002117	331.1	153.02	332.111	C14H20O9	[M-H]-	2-(3,4-dihydroxyphenyl)ethanediol 1-O-β-D-glucopyranoside*	Phenolic acids	Phenolic acids	-
Hong12	Zahn007990	197.12	153.13	198.126	C11H18O3	[M-H]-	5-hydroxy-3,4-dimeth-yl-5-pentylfuran-2(5H)-one	Others	Others	-
Hong12	HJN086	449.11	287.06	450.116	C21H22O11	[M-H]-	Eriodictyol-3'-O-glucoside	Flavonoids	Flavanones	-
Hong12	pme3034	131.03	87.05	132.042	C5H8O4	[M-H]-	Ethylmalonic acid	Organic acids	Organic acids	601-75-2
Hong12	pmb3068	337.09	163.04	338.1	C16H18O8	[M-H]-	1-O-p-Coumaroylquinic acid	Phenolic acids	Phenolic acids	-
Hong12	Lmhp008589	476.28	335.26	475.27	C23H42NO7P	[M+H]+	LysoPE 18:3(2n isomer)	Lipids	LPE	-
Hong12	Zmzn000078	168.99	78.96	169.998	C3H7O6P	[M-H]-	Dihydroxyacetone phosphate	Others	Saccharides	57-04-5
Hong12	Hmtn001302	299.08	137.02	300.084	C13H16O8	[M-H]-	Glucosyloxybenzoic acid	Phenolic acids	Phenolic acids	-
Hong12	Lmhp009890	546.36	184.07	545.348	C28H52NO7P	[M+H]+	LysoPC 20:3	Lipids	LPC	1199257-41-4
Hong12	mws4085	223.06	193.02	224.069	C11H12O5	[M-H]-	Sinapic acid	Phenolic acids	Phenolic acids	530-59-6
Hong12	Lmhp009464	466.29	325.27	465.286	C22H44NO7P	[M+H]+	LysoPE 17:1(2n isomer)	Lipids	LPE	-
Hong12	Lmsp011263	329.1	268.08	328.095	C18H16O6	[M+H]+	6-Hydroxy-5,7,4'-trimethoxyflavone	Flavonoids	Flavones	6938-19-8
Hong12	pmb3032	561.12	329.1	562.132	C26H26O14	[M-H]-	Tricin-7-O-(2''-Malonyl)rhamnoside	Flavonoids	Flavones	-
Hong12	Zmhn001883	329.09	209.04	330.095	C14H18O9	[M-H]-	Vanillic acid-4-O-glucoside	Phenolic acids	Phenolic acids	32142-31-7
Hong12	Lmgn003073	735.22	367.11	368.111	C17H20O9	[2M-H]-	5-O-Feruloylquinic acid	Phenolic acids	Phenolic acids	-
Hong12	Zmgn000217	129.02	85.03	130.027	C5H6O4	[M-H]-	Methylenesuccinic acid	Organic acids	Organic acids	97-65-4
Hong12	Lmtn004049	263.13	204.12	264.136	C15H20O4	[M-H]-	Abscisic acid	Organic acids	Organic acids	21293-29-8
Hong12	Zmhn001358	299.08	137.02	300.084	C13H16O8	[M-H]-	4-O-Glucosyl-4-hydroxybenzoic acid	Phenolic acids	Phenolic acids	-
Hong12	MWS201478	253.12	120.09	252.111	C12H16N2O4	[M+H]+	Phe-Ser	Amino acids and derivatives	Amino acids and derivatives	16053-39-7
Hong12	Wafn002874	515.14	323.08	516.148	C22H28O14	[M-H]-	4-O-(4'-O-alpha-D-Glucopyranosyl)caffeoylquinic acid	Phenolic acids	Phenolic acids	1401352-62-2
Hong12	Lmhn002926	279.05	163.04	280.058	C13H12O7	[M-H]-	p-Coumaroylmalic acid	Phenolic acids	Phenolic acids	-
Hong12	Lmhp008763	452.28	311.26	451.27	C21H42NO7P	[M+H]+	LysoPE 16:1(2n isomer)	Lipids	LPE	-
Hong12	Zbln013951	377.13	116.93	377.139	C23H22O5	[M-H]-	1-(3'-methoxy-4'-hydroxybenzyl)-2,7-dihydroxy-4-methoxyphenanthrene	Quinones	PhenAnthraquinones	-
Hong12	pme0026	147.11	84.08	146.106	C6H14N2O2	[M+H]+	L-Lysine	Amino acids and derivatives	Amino acids and derivatives	56-87-1
Hong12	pmb3074	337.09	191.06	338.1	C16H18O8	[M-H]-	5-O-p-Coumaroylquinic acid	Phenolic acids	Phenolic acids	1899-30-5
Hong12	Yshj000011	333.12	171.06	332.111	C14H20O9	[M+H]+	2,6-dimethoxy-4-hydroxyphenyl-1-O-beta-D-glucopyranoside	Phenolic acids	Phenolic acids	-
Hong12	Lmhp009802	504.31	363.29	503.301	C25H46NO7P	[M+H]+	LysoPE 20:3(2n isomer)	Lipids	LPE	-
Hong12	mws1050	148.06	88.04	147.053	C5H9NO4	[M+H]+	O-Acetylserine	Amino acids and derivatives	Amino acids and derivatives	5147-00-2
Hong12	mws0748	353.09	191.06	354.095	C16H18O9	[M-H]-	1-Caffeoylquinic acid	Phenolic acids	Phenolic acids	1241-87-8
Hong12	Zalp003488	369.12	177.06	368.111	C17H20O9	[M+H]+	4-O-Caffeoylquinic acid methyl ester*	Phenolic acids	Phenolic acids	123372-74-7
Hong12	mws2108	353.09	191.06	354.095	C16H18O9	[M-H]-	Cryptochlorogenic acid (4-O-Caffeoylquinic acid)	Phenolic acids	Phenolic acids	905-99-7
Hong12	Lmgn002253	695.2	353.09	696.19	C31H36O18	[M-H]-	Syringoylcaffeoylquinic acid-D-glucose	Phenolic acids	Phenolic acids	-
Hong12	Wafn002319	515.14	323.08	516.148	C22H28O14	[M-H]-	4-O-(3'-O-alpha-D-Glucopyranosyl)caffeoylquinic acid	Phenolic acids	Phenolic acids	1401352-63-3
Hong12	Lhzp102808	355.1	163.04	354.11	C20H18O6	[M+H]+	Sesamin	Lignans and Coumarins	Lignans	607-80-7
Hong12	HJN087	433.12	271.06	434.121	C21H22O10	[M-H]-	Naringenin-4'-O-glucoside	Flavonoids	Flavanones	-
Hong12	HJN055	435.13	273.08	436.137	C21H24O10	[M-H]-	Dihydrocharcone-4'-O-glucoside	Flavonoids	Chalcones	-
Hong12	pmb0865	518.32	184.07	517.317	C26H48NO7P	[M+H]+	LysoPC 18:3(2n isomer)	Lipids	LPC	-
Hong12	Lmtn002796	449.11	287.06	450.116	C21H22O11	[M-H]-	Aromadendrin-7-O-glucoside*	Flavonoids	Flavanonols	28189-90-4
Hong12	pmb1912	474.17	327.12	473.166	C20H23N7O7	[M+H]+	10-Formyltetrahydrofolic Acid	Alkaloids	Alkaloids	2800-34-2
Hong12	Lmmn001294	331.1	153.02	332.111	C14H20O9	[M-H]-	Koaburaside*	Phenolic acids	Phenolic acids	41653-73-0
Hong12	mws1436	287.29	97.1	286.287	C18H38O2	[M+H]+	1,18-Octadecanediol	Lipids	Free fatty acids	3155-43-9
Hong12	Lmyn003131	206.05	162.06	207.053	C10H9NO4	[M-H]-	Dioxindole-3-acetic acid	Alkaloids	Plumerane	-
Hong12	Ymjm000146	433.11	161.02	434.121	C21H22O10	[M-H]-	p-Hydroxyphenyl 6-O-(E)-caffeoyl-β-D-glucopyranoside	Phenolic acids	Phenolic acids	-
Hong12	zjgp122321	355.1	163.05	354.095	C16H18O9	[M+H]+	4-O-acetyl-3-O-caffeoyl-2-C-methyl-D-erythronate	Others	Others	-
Hong12	pmb0108	375.11	137.1	374.1	C19H18O8	[M+H]+	Feruloyl syringic acid	Phenolic acids	Phenolic acids	-
Hong12	Lmhp008801	476.28	335.26	475.27	C23H42NO7P	[M+H]+	LysoPE 18:3	Lipids	LPE	-
Hong12	MWS201437	247.13	86.1	246.122	C10H18N2O5	[M+H]+	Leu-Asp	Amino acids and derivatives	Amino acids and derivatives	32949-40-9
Hong12	Zmhn002750	461.11	323.08	462.116	C22H22O11	[M-H]-	4-O-(6'-O-Glucosylcaffeoyl)-4-hydroxybenzoic acid	Phenolic acids	Phenolic acids	-
Hong12	Lmhp009773	515.32	261.22	514.314	C27H46O9	[M+H]+	1-α-Linolenoyl-glycerol-3-O-glucoside*	Lipids	Glycerol ester	-
Hong12	Lmcp000611	144.08	84.06	143.07	C5H9N3O2	[M+H]+	2-Amino-4,5-dihydro-1H-imidazole-4-acetic acid	Alkaloids	Alkaloids	69098-41-5
Hong12	Lmxp010913	676.45	184.08	675.447	C35H66NO9P	[M+H]+	1-(9Z-Octadecenoyl)-2-(9-oxo-nonanoyl)-sn-glycero-3-phosphocholine	Lipids	Glycerol ester	-
Hong12	Qmxp101615	349.27	179.14	348.266	C22H36O3	[M+H]+	Ent-3β-Acetoxyisopimar-15-8β-ol	Terpenoids	Ditepenoids	-
Hong12	mws0924	145.05	101.06	146.058	C6H10O4	[M-H]-	2-Methylglutaric acid	Organic acids	Organic acids	617-62-9
Hong12	pme1816	353.09	191.06	354.095	C16H18O9	[M-H]-	Neochlorogenic acid (5-O-Caffeoylquinic acid)*	Phenolic acids	Phenolic acids	906-33-2
Hong12	Lmbp000123	164.07	56.05	163.067	C6H13NO2S	[M+H]+	L-Homomethionine	Amino acids and derivatives	Amino acids and derivatives	25148-30-5
Hong12	Lmsp011053	331.12	197.06	330.11	C18H18O6	[M+H]+	7-Hydroxy-2',5,8-Trimethoxyflavanone	Flavonoids	Flavanones	-
Hong12	Li512115	515.12	353.09	516.127	C25H24O12	[M-H]-	Isochlorogenic acid B	Phenolic acids	Phenolic acids	14534-61-3
Hong12	Lmhp009526	515.32	261.22	514.314	C27H46O9	[M+H]+	2-α-Linolenoyl-glycerol-1-O-glucoside*	Lipids	Glycerol ester	-
Hong12	pmb2826	147.03	87.01	148.037	C5H8O5	[M-H]-	L-Citramalic acid	Organic acids	Organic acids	6236-09-5
Hong12	mws4176	237.12	120.09	236.116	C12H16N2O3	[M+H]+	L-Alanyl-L-Phenylalanine	Amino acids and derivatives	Amino acids and derivatives	3061-90-3
Hong12	Hmtn001120	315.11	153.06	316.116	C14H20O8	[M-H]-	5-(2-Hydroxyethyl)-2-O-glucosylphenol	Phenolic acids	Phenolic acids	-
Hong12	Zmyn000110	258.04	78.96	259.046	C6H14NO8P	[M-H]-	D-Glucosamine 1-phosphate	Others	Saccharides	2152-75-2
Hong12	pmb3023	449.11	287.06	450.116	C21H22O11	[M-H]-	Eriodictyol-8-C-glucoside*	Flavonoids	Flavanones	1023271-51-3
Hong12	Zmjp008503	329.1	296.07	328.095	C18H16O6	[M+H]+	5-Hydroxy-4',6,7-trimethoxyflavone (Salvigenin)	Flavonoids	Flavones	19103-54-9
Hong12	Hmqp006221	311.26	279.32	310.251	C19H34O3	[M+H]+	13-Hydroxy-9Z,11E-octadecadienoic acid	Lipids	Free fatty acids	18104-45-5
Hong12	MWS201442	267.13	120.08	266.127	C13H18N2O4	[M+H]+	Phe-Thr	Amino acids and derivatives	Amino acids and derivatives	51352-44-4
Hong12	pmn001690	327.14	165.09	328.152	C16H24O7	[M-H]-	3-Hydroxy-4-isopropylbenzylalcohol-3-O-glucoside	Phenolic acids	Phenolic acids	-
Hong12	Lmhp011388	353.27	261.22	352.261	C21H36O4	[M+H]+	2-α-Linolenoyl-glycerol	Lipids	Glycerol ester	55268-58-1
Hong12	pmn001421	337.09	191.06	338.1	C16H18O8	[M-H]-	3-O-p-Coumaroylquinic acid	Phenolic acids	Phenolic acids	87099-71-6
Hong12	mws0629	281.11	166.09	280.106	C13H16N2O5	[M+H]+	L-Aspartyl-L-Phenylalanine	Amino acids and derivatives	Amino acids and derivatives	13433-09-5
Hong12	MWS201465	295.13	120.08	294.122	C14H18N2O5	[M+H]+	Glu-Phe	Amino acids and derivatives	Amino acids and derivatives	20556-22-3
Hong12	Zmcn005156	529.13	353.08	530.142	C26H26O12	[M-H]-	4,5-O-Dicaffeoylquinic Acid Methyl Ester	Phenolic acids	Phenolic acids	-
Hong12	Lmhp011562	353.27	261.22	352.261	C21H36O4	[M+H]+	1-α-Linolenoyl-glycerol	Lipids	Glycerol ester	-
Hong12	mws0254	156.08	110.07	155.07	C6H9N3O2	[M+H]+	L-Histidine	Amino acids and derivatives	Amino acids and derivatives	71-00-1
Hong12	MWS20152	417.16	402.1	418.163	C22H26O8	[M-H]-	Syringaresinol	Lignans and Coumarins	Lignans	21453-71-4
Hong12	pme1419	164.07	104.07	163.067	C6H13NO2S	[M+H]+	L-Methionine methyl ester	Amino acids and derivatives	Amino acids and derivatives	10332-17-9
Hong12	MWSmce328	517.13	163.04	516.127	C25H24O12	[M+H]+	Isochlorogenic acid C	Phenolic acids	Phenolic acids	57378-72-0
Hong12	mws5042	223.11	120.09	222.1	C11H14N2O3	[M+H]+	L-Glycyl-L-phenylalanine	Amino acids and derivatives	Amino acids and derivatives	721-66-4
Hong12	Lmhp010040	504.31	363.29	503.301	C25H46NO7P	[M+H]+	LysoPE 20:3	Lipids	LPE	-
Hong12	Lmhn002574	431.06	137.03	432.069	C20H16O11	[M-H]-	Caffeoyl(p-Hydroxybenzoyl)tartaric acid	Phenolic acids	Phenolic acids	-
Hong12	MWStz043	531.15	163.04	530.142	C26H26O12	[M+H]+	3,4-Di-O-caffeoylquinic acid methyl ester	Phenolic acids	Phenolic acids	114637-83-1
Hong12	MA10039492	173.01	71.03	174.016	C6H6O6	[M-H]-	Dehydroascorbic acid	Others	Vitamin	490-83-5
Hong12	pmp001269	286.31	268.3	285.303	C18H39NO	[M+H]+	Hexadecyl ethanolamine	Alkaloids	Alkaloids	-
Hong12	pma0110	399.13	207.07	398.121	C18H22O10	[M+H]+	4-O-Sinapoylquinic acid	Phenolic acids	Phenolic acids	-
Hong12	pmb2833	529.16	193.1	530.164	C23H30O14	[M-H]-	3-O-Feruloylquinic acid-O-glucoside	Phenolic acids	Phenolic acids	-
Hong12	Wmzn000227	145.06	109.04	146.058	C6H10O4	[M-H]-	2,2-Dimethylsuccinic acid	Organic acids	Organic acids	597-43-3
Hong12	MWSmce346	517.13	163.04	516.127	C25H24O12	[M+H]+	1,3-O-Dicaffeoylquinic Acid (Cynarin)	Phenolic acids	Phenolic acids	30964-13-7
Hong12	Jmwn002172	315.11	135.04	316.116	C14H20O8	[M-H]-	3,4-dihydroxyphenylethanol-β-D-glucopyranoside	Phenolic acids	Phenolic acids	-
Hong12	Lmhp001732	263.14	70.06	262.132	C14H18N2O3	[M+H]+	L-Prolyl-L-Phenylalanine	Amino acids and derivatives	Amino acids and derivatives	13589-02-1
Hong12	mws2118	435.13	167.04	436.137	C21H24O10	[M-H]-	Phloretin-2'-O-glucoside (Phlorizin)	Flavonoids	Chalcones	60-81-1
Hong12	MWS201455	262.14	84.08	261.132	C10H19N3O5	[M+H]+	Asp-Lys	Amino acids and derivatives	Amino acids and derivatives	5891-51-0
Hong12	mws0178	353.09	191.06	354.095	C16H18O9	[M-H]-	Chlorogenic acid (3-O-Caffeoylquinic acid)*	Phenolic acids	Phenolic acids	327-97-9
Hong12	Zmhn002545	463.12	323.08	464.132	C22H24O11	[M-H]-	4-O-(6'-O-Glucosylcaffeoyl)-3,4-dihydroxybenzyl alcohol	Phenolic acids	Phenolic acids	-
Hong12	Zmhn002764	477.11	323.07	478.111	C22H22O12	[M-H]-	4-O-(6'-O-Glucosylcaffeoyl)-3,4-dihydroxybenzoic acid	Phenolic acids	Phenolic acids	-
Hong12	pmb0885	291.2	191.11	290.188	C18H26O3	[M+H]+	4-Oxo-9Z,11Z,13E,15E-Octadecatetraenoic Acid	Lipids	Free fatty acids	-
Hong12	mws4175	175.02	85.03	176.032	C6H8O6	[M-H]-	D-Glucurono-6,3-lactone	Others	Saccharides	32449-92-6
Hong12	Lmyn001269	609.15	285.04	610.154	C27H30O16	[M-H]-	Kaempferol-3-O-sophoroside	Flavonoids	Flavonols	19895-95-5
Hong12	MWSmce689	293.25	95.09	292.24	C19H32O2	[M+H]+	Methyl linolenate	Lipids	Free fatty acids	301-00-8
Hong12	HX1341	163.04	89.04	162.032	C9H6O3	[M+H]+	7-hydroxy-2H-1-benzopyran-2-one	Lignans and Coumarins	Coumarins	-
Hong12	mws1336	138.06	120.04	137.048	C7H7NO2	[M+H]+	4-Aminobenzoic acid	Phenolic acids	Phenolic acids	150-13-0
Hong12	pmb3045	505.1	329.07	506.106	C23H22O13	[M-H]-	Tricin-7-O-Glucuronide	Flavonoids	Flavones	-
Hong12	mws0179	367.1	190.9	368.111	C17H20O9	[M-H]-	Chlorogenic acid methyl ester	Phenolic acids	Phenolic acids	29708-87-0
Hong12	pmn001382	515.12	353.09	516.127	C25H24O12	[M-H]-	Isochlorogenic acid A	Phenolic acids	Phenolic acids	2450-53-5
Hong12	pme0010	106.05	70.03	105.043	C3H7NO3	[M+H]+	L-Serine	Amino acids and derivatives	Amino acids and derivatives	56-45-1
Hong12	Zmln002252	223.03	149.03	224.032	C10H8O6	[M-H]-	Sideretin (5,7,8-Trihydroxy-6-methoxycoumarin)	Lignans and Coumarins	Coumarins	-
Hong12	Cmmn005231	391.14	59.01	392.147	C20H24O8	[M-H]-	Massoniresinol; Vladinol A	Lignans and Coumarins	Lignans	96087-10-4
Hong12	Lmgn002250	677.17	191.06	678.18	C31H34O17	[M-H]-	Dicaffeoylquinic acid-O-glucoside	Phenolic acids	Phenolic acids	-
Hong12	mws0061	463.09	300.03	464.096	C21H20O12	[M-H]-	Quercetin-3-O-galactoside (Hyperin)	Flavonoids	Flavonols	482-36-0
Hong12	Lmgp002595	167.07	121.03	166.063	C9H10O3	[M+H]+	4'-Hydroxy-3'-methoxyacetophenone (Acetovanillone)	Phenolic acids	Phenolic acids	498-02-2
Hong12	Lmyn003971	521.2	359.15	522.21	C26H34O11	[M-H]-	Dihydrodehydrodiconiferyl alcohol-4-O-glucoside*	Lignans and Coumarins	Lignans	-
Hong12	Hmmn003964	359.13	197.08	360.142	C16H24O9	[M-H]-	7-Deoxyloganic acid	Terpenoids	Monoterpenoids	22487-36-1
Hong12	MWS201421	297.13	104.06	296.119	C14H20N2O3S	[M+H]+	Met-Phe	Amino acids and derivatives	Amino acids and derivatives	14492-14-9
Hong12	HJAP035	207.1	176.08	206.094	C12H14O3	[M+H]+	1-(4-Methoxyphenyl)allyl acetate	Phenolic acids	Phenolic acids	61691-82-5
Hong12	Zaln004082	335.08	179.03	336.085	C16H16O8	[M-H]-	3-O-caffeoylshikimic acid	Phenolic acids	Phenolic acids	-
Hong12	Lmhn003074	309.06	193.05	310.069	C14H14O8	[M-H]-	Feruloylmalic acid	Phenolic acids	Phenolic acids	-
Hong12	pmb3093	351.07	105.1	352.079	C16H16O9	[M-H]-	Esculetin-7-O-quinic acid	Lignans and Coumarins	Coumarins	-
Hong12	Lmmn000214	487.17	341.11	488.174	C18H32O15	[M-H]-	Solatriose	Others	Saccharides	528-40-5
Hong12	Hmln001836	651.16	489.12	652.164	C29H32O17	[M-H]-	Kaempferol-3-O-(6''-Acetyl)glucosyl-(1→3)-Galactoside	Flavonoids	Flavonols	-
Hong12	Wafn002379	425.17	341.11	426.174	C17H30O12	[M-H]-	4-(3-Methylbutanoyl)Sucrose	Others	Saccharides	-
Hong12	Zbjp004363	492.18	330.13	491.179	C24H29NO10	[M+H]+	Demethylalangiside	Alkaloids	Alkaloids	47763-23-5
Hong12	mws0242	173.08	111.08	174.089	C8H14O4	[M-H]-	Suberic Acid	Organic acids	Organic acids	505-48-6
Hong12	Hmgp002953	653.17	331.08	652.164	C29H32O17	[M+H]+	Tricin-7-O-(2''-O-rhamnosyl)galacturonide	Flavonoids	Flavones	89915-54-8
Hong12	Wbmn002695	369.08	207.05	370.105	C20H18O7	[M-H]-	9-hydroxysesamin	Lignans and Coumarins	Lignans	-
Hong12	Lmqp013299	457.37	203.18	456.36	C30H48O3	[M+H]+	3-Hydroxyurs-12-en-24-oic acid (β-Boswellic acid)	Terpenoids	Triterpene	631-69-6
Hong12	Lmgp003989	499.13	163.04	498.116	C25H22O11	[M+H]+	Dicaffeoylshikimic acid	Phenolic acids	Phenolic acids	-
Hong12	Lbhp011908	533.13	163.04	532.122	C25H24O13	[M+H]+	Caffeyl fraxin	Lignans and Coumarins	Coumarins	-
Hong12	Lmgp001898	162.06	116.05	161.048	C9H7NO2	[M+H]+	4,6-Dihydroxyquinoline	Alkaloids	Quinoline alkaloids	3517-61-1
Hong12	MWSmce582	144.07	84.04	143.058	C6H9NO3	[M+H]+	Methyl L-pyroglutamate	Alkaloids	Pyrrole alkaloids	4931-66-2
Hong12	Hmbp001276	169.05	65.03	168.042	C8H8O4	[M+H]+	Gallacetophenone	Phenolic acids	Phenolic acids	528-21-2
Hong12	MWS201394	283.13	136.08	282.122	C13H18N2O5	[M+H]+	Thr-Tyr	Amino acids and derivatives	Amino acids and derivatives	145295-02-9
Hong12	MWSmce417	453.17	291.13	452.168	C22H28O10	[M+H]+	5-O-Methylvisammioside	Others	Chromone	84272-85-5
Hong12	MWS1837	158.12	95.09	157.11	C8H15NO2	[M+H]+	Tranexamic Acid	Organic acids	Organic acids	1197-18-8
Hong12	Lmtn002324	431.15	269.1	432.163	C19H28O11	[M-H]-	Benzyl-(2''-O-glucosyl)glucoside*	Phenolic acids	Phenolic acids	-
Hong12	Zmdn002400	451.13	289.07	452.132	C21H24O11	[M-H]-	Epicatechin-3'-O-β-D-glucopyranoside*	Flavonoids	Flavanols	-
Hong13	Ymjm000152	271.08	108.02	272.09	C12H16O7	[M-H]-	p-Hydroxypheny-β-D-allopyranoside	Phenolic acids	Phenolic acids	-
Hong13	MWSmce675	271.08	108.02	272.09	C12H16O7	[M-H]-	Arbutin	Phenolic acids	Phenolic acids	497-76-7
Hong13	pmb3053	523.12	329.2	524.132	C27H24O11	[M-H]-	Tricin-4'-O-eudesmic acid	Flavonoids	Flavones	-
Hong13	Cmzp002057	315.12	255.1	314.1	C14H18O8	[M+H]+	6-O-Acetylarbutin	Phenolic acids	Phenolic acids	10338-88-2
Hong13	pmb1754	184.07	125	184.073	C5H15NO4P+	[M]+	O-Phosphocholine	Alkaloids	Alkaloids	107-73-3
Hong13	Wafn003070	371.1	209.05	372.106	C16H20O10	[M-H]-	Hydroxyferulic acid glucoside	Phenolic acids	Phenolic acids	-
Hong14	Ymjm000152	271.08	108.02	272.09	C12H16O7	[M-H]-	p-Hydroxypheny-β-D-allopyranoside	Phenolic acids	Phenolic acids	-
Hong14	MWSmce675	271.08	108.02	272.09	C12H16O7	[M-H]-	Arbutin	Phenolic acids	Phenolic acids	497-76-7
Hong14	pmb3053	523.12	329.2	524.132	C27H24O11	[M-H]-	Tricin-4'-O-eudesmic acid	Flavonoids	Flavones	-
Hong14	Cmzp002057	315.12	255.1	314.1	C14H18O8	[M+H]+	6-O-Acetylarbutin	Phenolic acids	Phenolic acids	10338-88-2
Hong14	pmb1754	184.07	125	184.073	C5H15NO4P+	[M]+	O-Phosphocholine	Alkaloids	Alkaloids	107-73-3
Hong14	Wafn003070	371.1	209.05	372.106	C16H20O10	[M-H]-	Hydroxyferulic acid glucoside	Phenolic acids	Phenolic acids	-
Hong15	MWSCX017	165.05	119.05	164.047	C9H8O3	[M+H]+	4-hydroxyphenyl acrylaldehyde	Others	Aldehyde compounds	-
Hong15	Rfmb091	295.23	195.14	296.235	C18H32O3	[M-H]-	9S-Hydroxy-10E,12Z-octadecadienoic acid*	Lipids	Free fatty acids	15514-85-9
Hong15	Wafn011571	295.23	195.14	296.235	C18H32O3	[M-H]-	alpha-Hydroxylinoleic acid*	Lipids	Free fatty acids	57818-44-7
Hong15	Jmgn005927	287.06	125.03	288.063	C15H12O6	[M-H]-	2-hydroxynaringenin	Flavonoids	Flavanones	-
Hong15	Lmbn005369	295.23	195.14	296.235	C18H32O3	[M-H]-	13(S)-HODE;13(S)-Hydroxyoctadeca-9Z,11E-dienoic acid*	Lipids	Free fatty acids	10219-69-9
Hong15	Lmbn007891	313.24	183.14	314.246	C18H34O4	[M-H]-	Hydroxy ricinoleic acid	Lipids	Free fatty acids	-
Hong15	MWS20151	271.06	153.02	270.053	C15H10O5	[M+H]+	Apigenin; 4',5,7-Trihydroxyflavone	Flavonoids	Flavones	520-36-5
Hong15	MWS3166	312.26	74.03	313.262	C18H35NO3	[M-H]-	N-Palmitoylglycine	Amino acids and derivatives	Amino acids and derivatives	2441-41-0
Hong15	MWS4295	299.26	253.25	300.266	C18H36O3	[M-H]-	DL-2-hydroxystearic acid*	Lipids	Free fatty acids	629-22-1
Hong15	pmb0608	549.12	301.07	548.117	C25H24O14	[M+H]+	Chrysoeriol-7-O-(6''-malonyl)glucoside	Flavonoids	Flavones	-
Hong15	Zmyn004732	293.21	185.12	294.219	C18H30O3	[M-H]-	2R-hydroxy-9Z,12Z,15Z-octadecatrienoic acid	Lipids	Free fatty acids	-
Hong15	Hajp006320	287.06	153.02	286.048	C15H10O6	[M+H]+	Luteolin (5,7,3',4'-Tetrahydroxyflavone)*	Flavonoids	Flavones	491-70-3
Hong15	Hmbp002730	287.06	153.01	286.048	C15H10O6	[M+H]+	Isoscutellarein*	Flavonoids	Flavones	41440-05-5
Hong15	pmp000585	519.11	433.11	518.106	C24H22O13	[M+H]+	Apigenin-7-O-(6''-malonyl)glucoside	Flavonoids	Flavones	86546-87-4
Hong15	mws2212	179.03	135.05	180.042	C9H8O4	[M-H]-	Caffeic acid	Phenolic acids	Phenolic acids	331-39-5
Hong15	pme1313	237.09	192.07	236.08	C11H12N2O4	[M+H]+	N'-Formylkynurenine	Amino acids and derivatives	Amino acids and derivatives	1022-31-7
Hong15	MWSmce501	167.04	108.02	168.042	C8H8O4	[M-H]-	Protocatechuic Acid Methyl Ester	Phenolic acids	Phenolic acids	2150-43-8
Hong15	pmb3002	607.17	299	608.174	C28H32O15	[M-H]-	Chrysoeriol-7-O-rutinoside	Flavonoids	Flavones	-
Hong15	MWS4354	282.12	150.08	281.112	C11H15N5O4	[M+H]+	N6-methyladenosine	Nucleotides and derivatives	Nucleotides and derivatives	1867-73-8
Hong15	Hmhp001812	282.12	136.06	281.112	C11H15N5O4	[M+H]+	2'-O-Methyladenosine	Nucleotides and derivatives	Nucleotides and derivatives	2140-79-6
Hong15	mws1316	301.07	258.05	300.063	C16H12O6	[M+H]+	Hydroxygenkwanin	Flavonoids	Flavones	20243-59-8
Hong15	Zmyn005384	299.26	253.26	300.266	C18H36O3	[M-H]-	2R-Hydroxyoctadecanoic Acid*	Lipids	Free fatty acids	26633-48-7
Hong15	pmp000588	549.12	463.12	548.117	C25H24O14	[M+H]+	Diosmetin-7-O-(6''-malonyl)glucoside	Flavonoids	Flavones	-
Hong15	MWS04447	130.09	70.07	129.079	C6H11NO2	[M+H]+	Homoproline	Amino acids and derivatives	Amino acids and derivatives	56879-46-0
Hong15	mws1660	565.16	529.13	564.148	C26H28O14	[M+H]+	Schaftoside	Flavonoids	Flavones	51938-32-0
Hong15	Hmgp002121	609.18	463.08	608.153	C31H28O13	[M+H]+	Hispidulin-7-O-(6''-O-p-Coumaroyl)Glucoside	Flavonoids	Flavones	-
Hong15	mws0183	153.02	109.03	154.027	C7H6O4	[M-H]-	3,4-Dihydroxybenzoic acid (Protocatechuic acid)*	Phenolic acids	Phenolic acids	99-50-3
Hong15	pmp001080	609.18	301.07	608.174	C28H32O15	[M+H]+	Diosmetin-7-O-Neohesperidoside (Neodiosmin)*	Flavonoids	Flavones	38665-01-9
Hong15	Lmmn001643	163.04	119.05	164.047	C9H8O3	[M-H]-	2-Hydroxycinnamic acid*	Phenolic acids	Phenolic acids	583-17-5
Hong15	Lmbn002648	163.04	119.05	164.047	C9H8O3	[M-H]-	α-Hydroxycinnamic Acid*	Phenolic acids	Phenolic acids	5801-57-0
Hong15	pme1662	287.09	167.03	286.084	C16H14O5	[M+H]+	5,4'-Dihydroxy-7-methoxyflavanone (Sakuranetin)	Flavonoids	Flavanones	2957-21-3
Hong15	pmp001079	595.17	287.06	594.159	C27H30O15	[M+H]+	Luteolin-7-O-neohesperidoside (Lonicerin)*	Flavonoids	Flavones	25694-72-8
Hong15	mws1015	339.07	177.02	340.079	C15H16O9	[M-H]-	Esculin (6,7-Dihydroxycoumarin-6-O-glucoside)	Lignans and Coumarins	Coumarins	531-75-9
Hong15	pme2165	155.01	111.02	156.017	C5H4N2O4	[M-H]-	Orotic acid (Vitamin B13)	Others	Vitamin	65-86-1
Hong15	mws0180	153.02	109.03	154.027	C7H6O4	[M-H]-	2,5-Dihydroxybenzoic acid; Gentisic Acid*	Phenolic acids	Phenolic acids	490-79-9
Hong15	pma0170	498.26	177.05	497.253	C27H35N3O6	[M+H]+	N',N''-Diferuloylspermidine	Alkaloids	Phenolamine	-
Hong15	pmp000344	271.06	243.06	270.053	C15H10O5	[M+H]+	3',4',7-Trihydroxyflavone	Flavonoids	Flavones	2150-11-0
Hong15	mws0005	161.11	144.08	160.1	C10H12N2	[M+H]+	Tryptamine	Alkaloids	Plumerane	61-54-1
Hong15	pmb0751	321.1	147.04	320.09	C16H16O7	[M+H]+	Trans-5-O-(p-Coumaroyl)shikimate	Phenolic acids	Phenolic acids	-
Hong15	pme3083	164.04	120.05	165.043	C8H7NO3	[M-H]-	2-(Formylamino)benzoic acid	Phenolic acids	Phenolic acids	3342-77-6
Hong15	Lmmp000897	611.14	287.05	610.132	C30H26O14	[M+H]+	Gallocatechin-(4α→8)-gallocatechin	Flavonoids	Flavanols	-
Hong15	pme3961	252.11	136.06	251.102	C10H13N5O3	[M+H]+	2'-Deoxyadenosine	Nucleotides and derivatives	Nucleotides and derivatives	958-09-8
Hong15	Lmbn001162	339.07	177.02	340.079	C15H16O9	[M-H]-	Esculetin-7-O-glucoside	Lignans and Coumarins	Coumarins	-
Hong15	pme2743	194.08	91.05	193.074	C10H11NO3	[M+H]+	N-Phenylacetylglycine	Amino acids and derivatives	Amino acids and derivatives	500-98-1
Hong15	pme1109	152.06	135.03	151.049	C5H5N5O	[M+H]+	Guanine	Nucleotides and derivatives	Nucleotides and derivatives	73-40-5
Hong15	Zmhn002032	609.18	447.13	610.19	C28H34O15	[M-H]-	4-O-(6'-O-Glucosylcaffeoylglucosyl)-4-hydroxybenzyl alcohol	Phenolic acids	Phenolic acids	-
Hong15	MWSCX015	165.05	91.05	164.047	C9H8O3	[M+H]+	Caffeic aldehyde	Phenolic acids	Phenolic acids	141632-15-7
Hong15	mws1094	287.06	259.07	288.063	C15H12O6	[M-H]-	Aromadendrin (Dihydrokaempferol)	Flavonoids	Flavanonols	480-20-6
Hong15	mws1661	609.18	301.07	608.174	C28H32O15	[M+H]+	Diosmetin-7-O-rutinoside (Diosmin)*	Flavonoids	Flavones	520-27-4
Hong15	mws1013	177.02	133.03	178.027	C9H6O4	[M-H]-	Esculetin (6,7-Dihydroxycoumarin)	Lignans and Coumarins	Coumarins	305-01-1
Hong15	Hmqn003268	303.05	151.03	304.058	C15H12O7	[M-H]-	5,7,3',4',5'-Pentahydroxydihydroflavone	Flavonoids	Flavanones	-
Hong15	pmb0725	669.18	331.08	668.174	C33H32O15	[M+H]+	Tricin-7-O-(2''-feruloyl)glucoside	Flavonoids	Flavones	-
Hong15	Hmbp003234	255.09	163.03	254.079	C12H14O6	[M+H]+	1-O-Caffeoylglycerol	Phenolic acids	Phenolic acids	-
Hong15	pmb0665	611.16	465.1	610.153	C27H30O16	[M+H]+	Orientin-7-O-glucoside	Flavonoids	Flavones	-
Hong15	MWSmce116	252.1	136.06	251.102	C10H13N5O3	[M+H]+	5'-Deoxyadenosine	Nucleotides and derivatives	Nucleotides and derivatives	4754-39-6
Hong15	HX1361	177.05	89.04	176.047	C10H8O3	[M+H]+	7-Methoxycoumarin	Lignans and Coumarins	Coumarins	531-59-9
Hong15	Lmdn003665	623.2	299.09	624.205	C29H36O15	[M-H]-	Farrerol-5,7-di-O-glucoside	Flavonoids	Flavanones	-
Hong15	Lmnp003080	565.16	433.11	564.148	C26H28O14	[M+H]+	Hispidulin-8-C-(2''-O-xylosyl)xyloside	Flavonoids	Flavones	-
Hong15	MWS0274	165.06	119.05	166.063	C9H10O3	[M-H]-	DL-3-Phenyllactic acid*	Organic acids	Organic acids	828-01-3
Hong15	pme1439	165.05	119.05	164.047	C9H8O3	[M+H]+	p-Coumaric acid	Phenolic acids	Phenolic acids	501-98-4
Hong15	mws0920	301.04	151	302.043	C15H10O7	[M-H]-	Tricetin (5,7,3',4',5'-Pentahydroxyflavone)	Flavonoids	Flavones	520-31-0
Hong15	Lmzn006284	471.35	471.35	472.355	C30H48O4	[M-H]-	2-Hydroxyursolic acid*	Terpenoids	Triterpene	-
Hong15	Lssp210087	359.15	137.06	358.142	C20H22O6	[M+H]+	Matairesinol*	Lignans and Coumarins	Lignans	580-72-3
Hong15	pmp000086	269.1	177.05	268.095	C13H16O6	[M+H]+	1-Feruloyl-sn-glycerol	Phenolic acids	Phenolic acids	-
Hong15	pmb0592	771.23	463.2	770.227	C34H42O20	[M+H]+	Chrysoeriol-7-O-rutinoside-5-O-glucoside	Flavonoids	Flavones	-
Hong15	HJAP064	565.12	317.08	564.111	C25H24O15	[M+H]+	Isorhamnetin-3-O-(6''-malonyl)glucoside	Flavonoids	Flavonols	-
Hong15	Zmxp004480	625.18	301.07	624.169	C28H32O16	[M+H]+	Chrysoeriol-7-O-gentiobioside	Flavonoids	Flavones	-
Hong15	Lmnp002584	625.18	463.13	624.169	C28H32O16	[M+H]+	Hispidulin-8-C-(2''-O-glucosyl)glucoside	Flavonoids	Flavones	-
Hong15	MWSmce017	179.03	133.03	178.027	C9H6O4	[M+H]+	Daphnetin	Lignans and Coumarins	Coumarins	486-35-1
Hong15	pmb0672	771.21	463.1	770.206	C37H38O18	[M+H]+	Isovitexin-7-O-(6''-feruloyl)glucoside	Flavonoids	Flavones	-
Hong15	Lmsp004151	629.11	163.04	628.106	C29H24O16	[M+H]+	3-O-p-Coumaroyl-4,6-(S)-HHDP-β-D-glucose	Phenolic acids	Phenolic acids	-

## Sheet: Table3
Table 3 Metabolites with a gradient accumulation trend in four developmental stages
ID	Compounds	Class I	Class II	Trend	Type
MWStz103	S-(5'-Adenosyl)-L-methionine	Amino acids and derivatives	Amino acids and derivatives	reduce	significant
Lmbp000123	L-Homomethionine	Amino acids and derivatives	Amino acids and derivatives	reduce	significant
HJN055	Dihydrocharcone-4'-O-glucoside	Flavonoids	Chalcones	reduce	significant
mws0042	Epigallocatechin	Flavonoids	Flavanols	reduce	significant
pmb3093	Esculetin-7-O-quinic acid	Lignans and Coumarins	Coumarins	reduce	significant
Lmhp010757	LysoPE 20:2	Lipids	LPE	reduce	significant
pmb0874	LysoPE 18:2(2n isomer)	Lipids	LPE	reduce	significant
Lmhp009769	LysoPE 17:1	Lipids	LPE	reduce	significant
Lmhp008513	2-α-Linolenoyl-glycerol-1,3-di-O-glucoside	Lipids	Glycerol ester	reduce	significant
Lmhp008744	1-α-Linolenoyl-glycerol-2,3-di-O-glucoside	Lipids	Glycerol ester	reduce	significant
Lmhp009773	1-α-Linolenoyl-glycerol-3-O-glucoside*	Lipids	Glycerol ester	reduce	significant
Lmhp009526	2-α-Linolenoyl-glycerol-1-O-glucoside*	Lipids	Glycerol ester	reduce	significant
Zadn009075	Hydroperoxylinoleic acid	Lipids	Free fatty acids	reduce	significant
Lmhp011562	1-α-Linolenoyl-glycerol	Lipids	Glycerol ester	reduce	significant
Lmhp011388	2-α-Linolenoyl-glycerol	Lipids	Glycerol ester	reduce	significant
zjgp122321	4-O-acetyl-3-O-caffeoyl-2-C-methyl-D-erythronate	Others	Others	reduce	significant
mws0748	1-Caffeoylquinic acid	Phenolic acids	Phenolic acids	reduce	significant
pmn001690	3-Hydroxy-4-isopropylbenzylalcohol-3-O-glucoside	Phenolic acids	Phenolic acids	reduce	significant
Lmmn000774	Dihydrocaffeoylglucose	Phenolic acids	Phenolic acids	reduce	significant
pme1292	Homogentisic acid*	Phenolic acids	Phenolic acids	reduce	significant
mws0179	Chlorogenic acid methyl ester	Phenolic acids	Phenolic acids	reduce	significant
pmb2928	Gallic acid-4-O-glucoside	Phenolic acids	Phenolic acids	reduce	significant
HJN087	Naringenin-4'-O-glucoside	Flavonoids	Flavanones	reduce	significant
pme1816	Neochlorogenic acid (5-O-Caffeoylquinic acid)*	Phenolic acids	Phenolic acids	reduce	significant
pmb0672	Isovitexin-7-O-(6''-feruloyl)glucoside	Flavonoids	Flavones	accumulate	significant
pme1201	Phloretin	Flavonoids	Chalcones	accumulate	-
Zmpn004068	Phloretin-2'-O-(6''-O-xylosyl)glucoside	Flavonoids	Chalcones	accumulate	-
Hmqn003268	5,7,3',4',5'-Pentahydroxydihydroflavone	Flavonoids	Flavanones	accumulate	-
zjgp122059	dihydroluteolin	Flavonoids	Flavanones	accumulate	-
Lmdn003665	Farrerol-5,7-di-O-glucoside	Flavonoids	Flavanones	accumulate	-
pma0791	Naringenin-7-O-(6''-malonyl)glucoside	Flavonoids	Flavanones	accumulate	-
MWSHY0056	Naringenin-7-O-Rutinoside(Narirutin)	Flavonoids	Flavanones	accumulate	-
mws1094	Aromadendrin (Dihydrokaempferol)	Flavonoids	Flavanonols	accumulate	-
MWSHY0066	Taxifolin(Dihydroquercetin)	Flavonoids	Flavanonols	accumulate	-
Lmnp002448	5,7,3',4'-Tetrahydroxy-6-methoxyflavone-8-C-[glucosyl-(1-2)]-glucoside	Flavonoids	Flavones	accumulate	-
mws1434	Apigenin-6-C-glucoside (Isovitexin)	Flavonoids	Flavones	accumulate	-
MWSHY0181	Apigenin-8-C-Glucoside (Vitexin)	Flavonoids	Flavones	accumulate	-
pmb0608	Chrysoeriol-7-O-(6''-malonyl)glucoside	Flavonoids	Flavones	accumulate	-
Zmxp004480	Chrysoeriol-7-O-gentiobioside	Flavonoids	Flavones	accumulate	-
pmb0592	Chrysoeriol-7-O-rutinoside-5-O-glucoside	Flavonoids	Flavones	accumulate	-
pmp000588	Diosmetin-7-O-(6''-malonyl)glucoside	Flavonoids	Flavones	accumulate	-
mws1661	Diosmetin-7-O-rutinoside (Diosmin)*	Flavonoids	Flavones	accumulate	-
Hmgp002189	Hispidulin-7-O-glucoside(Homoplantaginin)*	Flavonoids	Flavones	accumulate	-
pmb0660	Isoorientin-7-O-(6''-p-coumaroyl)glucoside	Flavonoids	Flavones	accumulate	-
mws1608	Luteolin-6-C-glucoside (Isoorientin)	Flavonoids	Flavones	accumulate	-
Lmnp002413	Luteolin-6-C-glucoside-7-O-rhamnoside	Flavonoids	Flavones	accumulate	-
pmp000587	Luteolin-7-O-(6''-malonyl)glucoside*	Flavonoids	Flavones	accumulate	-
pmp001079	Luteolin-7-O-neohesperidoside (Lonicerin)*	Flavonoids	Flavones	accumulate	-
mws1299	Luteolin-8-C-glucoside (Orientin)	Flavonoids	Flavones	accumulate	-
Zmjp003179	Orientin-2''-O-xyloside	Flavonoids	Flavones	accumulate	-
mws1660	Schaftoside	Flavonoids	Flavones	accumulate	-
mws0920	Tricetin (5,7,3',4',5'-Pentahydroxyflavone)	Flavonoids	Flavones	accumulate	-
pmb0725	Tricin-7-O-(2''-feruloyl)glucoside	Flavonoids	Flavones	accumulate	-
pmf0381	Vicenin-3	Flavonoids	Flavones	accumulate	-
Hmcp001489	Isorhamnetin-3-O-(2''-O-glucosyl)galactoside-7-O-glucoside	Flavonoids	Flavonols	accumulate	-
Lmdp004892	Kaempferol-3-O-(6''-malonyl)galactoside*	Flavonoids	Flavonols	accumulate	-
Lmmp003817	Kaempferol-3-O-(6''-malonyl)glucoside*	Flavonoids	Flavonols	accumulate	-
Lmmn003398	Kaempferol-3-O-(6''-O-acetyl)glucoside	Flavonoids	Flavonols	accumulate	-
MWSslk254	Kaempferol-3-O-glucorhamnoside*	Flavonoids	Flavonols	accumulate	-
MWSHY0061	Kaempferol-3-O-neohesperidoside*	Flavonoids	Flavonols	accumulate	-
Zmcp003989	Kaempferol-3-O-rhamnosyl(1→2)glucoside	Flavonoids	Flavonols	accumulate	-
pme1605	Kaempferol-3-O-robinobioside(Biorobin)	Flavonoids	Flavonols	accumulate	-
MWSHY0050	Kaempferol-3-O-rutinoside(Nicotiflorin)*	Flavonoids	Flavonols	accumulate	-
Cmbn007148	1-O-Feruloyl-3-O-caffeoylglycerol	Phenolic acids	Phenolic acids	accumulate	-
Lmsn003111	1-O-p-Coumaroyl-β-D-glucose	Phenolic acids	Phenolic acids	accumulate	-
Hmbp003234	1-O-Caffeoylglycerol	Phenolic acids	Phenolic acids	accumulate	-
Hmln000873	2-O-Galloyl-D-glucose	Phenolic acids	Phenolic acids	accumulate	-
Zmhn002032	4-O-(6'-O-Glucosylcaffeoylglucosyl)-4-hydroxybenzyl alcohol	Phenolic acids	Phenolic acids	accumulate	-
mws1195	p-Coumaric acid methyl ester	Phenolic acids	Phenolic acids	accumulate	-
mws1200	Trans-4-Hydroxycinnamic Acid Methyl Ester	Phenolic acids	Phenolic acids	accumulate	-
pma0170	N',N''-Diferuloylspermidine	Alkaloids	Phenolamine	accumulate	-
Lshp011101	Narciclasine 4-Glucopyranoside	Alkaloids	Piperidine alkaloids	accumulate	-
pmp001245	Feruloylcholine	Alkaloids	Phenolamine	accumulate	-
mws1105	Gramine	Alkaloids	Plumerane	accumulate	-
mws0943	1,4-Dihydro-1-Methyl-4-oxo-3-pyridinecarboxamide	Alkaloids	Pyridine alkaloids	accumulate	-
Zmyn000155	N-α-Acetyl-L-ornithine	Amino acids and derivatives	Amino acids and derivatives	accumulate	-
Hmsp000364	L-Cyclopentylglycine	Amino acids and derivatives	Amino acids and derivatives	accumulate	-
Lbhp011919	Esculin 6'-Malonate	Lignans and Coumarins	Coumarins	accumulate	-
mws1013	Esculetin (6,7-Dihydroxycoumarin)	Lignans and Coumarins	Coumarins	accumulate	-
Lssp210087	Matairesinol*	Lignans and Coumarins	Lignans	accumulate	-
MWS4295	DL-2-hydroxystearic acid*	Lipids	Free fatty acids	accumulate	-
Zmyn005384	2R-Hydroxyoctadecanoic Acid*	Lipids	Free fatty acids	accumulate	-
Lmcp002302	N6-(2-Hydroxyethyl)adenosine*	Nucleotides and derivatives	Nucleotides and derivatives	accumulate	-
pme3967	2-(Dimethylamino)guanosine*	Nucleotides and derivatives	Nucleotides and derivatives	accumulate	-
MWS2027	Barbituric acid;Malonylurea;2,4,6-Pyrimidinetrione	Nucleotides and derivatives	Nucleotides and derivatives	accumulate	-
MWSmce613	Citicoline	Nucleotides and derivatives	Nucleotides and derivatives	accumulate	-
mws0236	2-Aminoethanesulfonic acid	Organic acids	Organic acids	accumulate	-
Wbmp003302	Frambinone	Others	Ketone compounds	accumulate	-
Lhmp122023	3-O-caffeoyl malonyl quinic acid	Others	Others	accumulate	-
pme2596	4-Pyridoxic acid	Others	Vitamin	accumulate	-
mws1375	Nicotianamine	Alkaloids	Alkaloids	reduce	-
pma2987	Histidinol	Alkaloids	Alkaloids	reduce	-
MWStz063	2-Ethyl-2,6,6-trimethylpiperidin-4-one	Alkaloids	Piperidine alkaloids	reduce	-
pmb1912	10-Formyltetrahydrofolic Acid	Alkaloids	Alkaloids	reduce	-
mws0017	Spermidine	Alkaloids	Alkaloids	reduce	-
Lmgp001898	4,6-Dihydroxyquinoline	Alkaloids	Quinoline alkaloids	reduce	-
pme2292	Putrescine	Alkaloids	Alkaloids	reduce	-
Lmyn003131	Dioxindole-3-acetic acid	Alkaloids	Plumerane	reduce	-
Zbjp004363	Demethylalangiside	Alkaloids	Alkaloids	reduce	-
pmb0891	Cis-Zeatin-7-N-glucoside	Alkaloids	Alkaloids	reduce	-
MWS3020	N-Acetylcadaverine	Alkaloids	Alkaloids	reduce	-
MWSslk108	O-Acetyl-L-carnitine	Alkaloids	Alkaloids	reduce	-
Lmqp002784	Salicylamide	Alkaloids	Phenolamine	reduce	-
MWStz058	7-Hydroxy-β-carboline-1-propionic acid	Alkaloids	Plumerane	reduce	-
Lmyp003387	2-Oxo-3,4-dihydro-1H-quinoline-3-carboxylic acid	Alkaloids	Quinoline alkaloids	reduce	-
pmb0501	Agmatine	Alkaloids	Alkaloids	reduce	-
Lmgp002501	Dhurrin-6'-O-Glucoside	Alkaloids	Phenolamine	reduce	-
pme2693	N-Acetylputrescine	Alkaloids	Alkaloids	reduce	-
pmb0492	N',N'',N'''-p-Coumaroyl-cinnamoyl-caffeoyl spermidine	Alkaloids	Phenolamine	reduce	-
ML10181668	Cycloleucine	Amino acids and derivatives	Amino acids and derivatives	reduce	-
pme3827	3,4-Dihydroxy-L-phenylalanine (L-Dopa)	Amino acids and derivatives	Amino acids and derivatives	reduce	-
mws5037	L-Alanyl-L-leucine	Amino acids and derivatives	Amino acids and derivatives	reduce	-
MWS201455	Asp-Lys	Amino acids and derivatives	Amino acids and derivatives	reduce	-
mws1050	O-Acetylserine	Amino acids and derivatives	Amino acids and derivatives	reduce	-
pme1419	L-Methionine methyl ester	Amino acids and derivatives	Amino acids and derivatives	reduce	-
pme0010	L-Serine	Amino acids and derivatives	Amino acids and derivatives	reduce	-
pme0026	L-Lysine	Amino acids and derivatives	Amino acids and derivatives	reduce	-
mws1051	S-Adenosylmethionine	Amino acids and derivatives	Amino acids and derivatives	reduce	-
MWS201429	Met-Ser	Amino acids and derivatives	Amino acids and derivatives	reduce	-
MWS201430	Met-Thr	Amino acids and derivatives	Amino acids and derivatives	reduce	-
MWSmce607	DL-Threonine	Amino acids and derivatives	Amino acids and derivatives	reduce	-
pmb0962	L-Lysine-Butanoic Acid	Amino acids and derivatives	Amino acids and derivatives	reduce	-
pmb2591	N-Acetyl-L-Tryptophan	Amino acids and derivatives	Amino acids and derivatives	reduce	-
MWS00327g	L-Isoserine	Amino acids and derivatives	Amino acids and derivatives	reduce	-
pme1086	Glutathione reduced form	Amino acids and derivatives	Amino acids and derivatives	reduce	-
Lmsp004851	3-Hydroxyphloretin	Flavonoids	Chalcones	reduce	-
mws2118	Phloretin-2'-O-glucoside (Phlorizin)	Flavonoids	Chalcones	reduce	-
Lmfn004093	Phloretin-4'-O-glucoside (Trilobatin)	Flavonoids	Chalcones	reduce	-
Cmsp007228	7-O-Methyleriodictyol	Flavonoids	Flavanols	reduce	-
MWSHY0065	Catechin*	Flavonoids	Flavanols	reduce	-
pme0460	Epicatechin	Flavonoids	Flavanols	reduce	-
Lmsp011053	7-Hydroxy-2',5,8-Trimethoxyflavanone	Flavonoids	Flavanones	reduce	-
Lmmn002274	Isolariciresinol-9'-O-glucoside*	Lignans and Coumarins	Lignans	reduce	-
Wbmn002695	9-hydroxysesamin	Lignans and Coumarins	Lignans	reduce	-
MWS20152	Syringaresinol	Lignans and Coumarins	Lignans	reduce	-
Zmln002252	Sideretin (5,7,8-Trihydroxy-6-methoxycoumarin)	Lignans and Coumarins	Coumarins	reduce	-
Lhzp102808	Sesamin	Lignans and Coumarins	Lignans	reduce	-
pmn001375	1-Hydroxypinoresinol-1-O-Glucoside	Lignans and Coumarins	Lignans	reduce	-
Lmjp003090	Isofraxidin-7-O-glucoside*	Lignans and Coumarins	Coumarins	reduce	-
Zmhn001446	Syringaresinol-4'-O-glucoside	Lignans and Coumarins	Lignans	reduce	-
Lskp211388	Savinin	Lignans and Coumarins	Lignans	reduce	-
Lmbp003208	Fraxidin-8-O-glucoside	Lignans and Coumarins	Coumarins	reduce	-
Lmbn001181	Fraxetin-7,8-di-O-glucoside	Lignans and Coumarins	Coumarins	reduce	-
pmb0881	LysoPE 18:2	Lipids	LPE	reduce	-
Lmhp008718	LysoPC 17:2	Lipids	LPC	reduce	-
pmb0854	LysoPC 18:3	Lipids	LPC	reduce	-
Lmhp008763	LysoPE 16:1(2n isomer)	Lipids	LPE	reduce	-
pmb0885	4-Oxo-9Z,11Z,13E,15E-Octadecatetraenoic Acid	Lipids	Free fatty acids	reduce	-
Lmhp009802	LysoPE 20:3(2n isomer)	Lipids	LPE	reduce	-
Lmhp008589	LysoPE 18:3(2n isomer)	Lipids	LPE	reduce	-
Lmhp010040	LysoPE 20:3	Lipids	LPE	reduce	-
Lmhp011549	LysoPC 20:1	Lipids	LPC	reduce	-
Lmhp010515	LysoPC 17:0(2n isomer)	Lipids	LPC	reduce	-
Lmhp009349	LysoPE 20:4(2n isomer)	Lipids	LPE	reduce	-
Lmhp009497	LysoPE 20:4	Lipids	LPE	reduce	-
pmb2406	LysoPC 17:0	Lipids	LPC	reduce	-
Lmhp009034	LysoPE 16:1	Lipids	LPE	reduce	-
Lmhp010573	1-Linoleoylglycerol-3-O-glucoside*	Lipids	Glycerol ester	reduce	-
pmd0147	LysoPC 20:2	Lipids	LPC	reduce	-
pmd0146	LysoPC 20:2(2n isomer)	Lipids	LPC	reduce	-
pmb2228	LysoPC 19:0	Lipids	LPC	reduce	-
Lmhp010162	LysoPE 17:0	Lipids	LPE	reduce	-
Lmhp008885	LysoPE 15:0(2n isomer)	Lipids	LPE	reduce	-
Lmhp009187	LysoPE 15:0	Lipids	LPE	reduce	-
Lmhp008440	LysoPE 15:1	Lipids	LPE	reduce	-
Lmhp008337	LysoPE 14:0(2n isomer)	Lipids	LPE	reduce	-
pmb0864	LysoPE 14:0	Lipids	LPE	reduce	-
Lmhp012042	2-Linoleoylglycerol	Lipids	Glycerol ester	reduce	-
Lmhp112042	1-Linoleoylglycerol	Lipids	Glycerol ester	reduce	-
Lmhp010514	LysoPE 20:2(2n isomer)	Lipids	LPE	reduce	-
pmb0856	LysoPE 18:1(2n isomer)	Lipids	LPE	reduce	-
Lmhp007840	LysoPC 19:2	Lipids	LPC	reduce	-
pmb0862	LysoPC 12:0	Lipids	LPC	reduce	-
pmb2319	LysoPC 15:0	Lipids	LPC	reduce	-
Lmhp009129	LysoPC 15:0(2n isomer)	Lipids	LPC	reduce	-
pmb0876	LysoPE 16:0	Lipids	LPE	reduce	-
pmd0160	LysoPE 16:0(2n isomer)	Lipids	LPE	reduce	-
Lmhp009590	LysoPC 17:1	Lipids	LPC	reduce	-
pmp001251	LysoPC 18:2(2n isomer)	Lipids	LPC	reduce	-
pme1373	2'-Deoxycytidine-5'-monophosphate	Nucleotides and derivatives	Nucleotides and derivatives	reduce	-
ML10180524	Cytarabine	Nucleotides and derivatives	Nucleotides and derivatives	reduce	-
pme3007	Uridine 5'-diphosphate	Nucleotides and derivatives	Nucleotides and derivatives	reduce	-
pme1474	5'-Deoxy-5'-(methylthio)adenosine	Nucleotides and derivatives	Nucleotides and derivatives	reduce	-
pmb0530	Nicotinic acid adenine dinucleotide	Nucleotides and derivatives	Nucleotides and derivatives	reduce	-
MWS5173	Isocytosine	Nucleotides and derivatives	Nucleotides and derivatives	reduce	-
MWS4414	trans-2-Butene-1,4-dicarboxylic Acid	Organic acids	Organic acids	reduce	-
mws0275	L-Malic acid	Organic acids	Organic acids	reduce	-
pmb3101	2-Isopropylmalic Acid	Organic acids	Organic acids	reduce	-
mws0972	6-Hydroxyhexanoic acid	Organic acids	Organic acids	reduce	-
mws0242	Suberic Acid	Organic acids	Organic acids	reduce	-
MWS1837	Tranexamic Acid	Organic acids	Organic acids	reduce	-
mws0924	2-Methylglutaric acid	Organic acids	Organic acids	reduce	-
pme1654	Jasmonic acid	Organic acids	Organic acids	reduce	-
Lmtn004049	Abscisic acid	Organic acids	Organic acids	reduce	-
mws0473	2-Methylsuccinic acid	Organic acids	Organic acids	reduce	-
Lmbn001288	2-Hydroxy-2-methyl-3-oxobutanoic acid	Organic acids	Organic acids	reduce	-
Lmbn002072	2-Propylsuccinic acid*	Organic acids	Organic acids	reduce	-
Zmjn001813	Pimelic acid*	Organic acids	Organic acids	reduce	-
Lmgn000242	4,5,6-Trihydroxy-2-oxohexanoic acid	Organic acids	Organic acids	reduce	-
Zmgn000503	2,3-Dihydroxy-3-Methylbutanoic Acid	Organic acids	Organic acids	reduce	-
mws0159	Phenylpyruvic acid	Organic acids	Organic acids	reduce	-
pmb3081	Glucarate O-Phosphoric acid	Others	Saccharides	reduce	-
pme1383	Pyridoxine	Others	Vitamin	reduce	-
pme2266	Biotin	Others	Vitamin	reduce	-
MWSmce417	5-O-Methylvisammioside	Others	Chromone	reduce	-
Zmyn000110	D-Glucosamine 1-phosphate	Others	Saccharides	reduce	-
Zmpn000199	D-Galactaric acid	Others	Saccharides	reduce	-
pmn001423	Roseoside	Others	Ketone compounds	reduce	-
Lmbn000198	3-Dehydro-L-Threonic Acid	Others	Saccharides	reduce	-
mws2608	N-Acetyl-D-galactosamine	Others	Saccharides	reduce	-
Hmfn000531	L-Ascorbic acid (Vitamin C)	Others	Vitamin	reduce	-
Zmyn000083	D-Glucose 1,6-bisphosphate	Others	Saccharides	reduce	-
pme3705	D-Glucoronic acid*	Others	Saccharides	reduce	-
mws1189	D-Galacturonic acid*	Others	Saccharides	reduce	-
mws2523	Trehalose 6-phosphate	Others	Saccharides	reduce	-
mws1090	Glucose-1-phosphate*	Others	Saccharides	reduce	-
Wbtp003341	(3,5-dihydroxyphenyl)-(4-hydroxy-2,6-dimethoxyphenyl)methanone*	Others	Ketone compounds	reduce	-
MWSmce257	D-Pantothenic Acid	Others	Vitamin	reduce	-
Lsjp211240	Nicotinamide	Others	Vitamin	reduce	-
HJAP035	1-(4-Methoxyphenyl)allyl acetate	Phenolic acids	Phenolic acids	reduce	-
MWSmce346	1,3-O-Dicaffeoylquinic Acid (Cynarin)	Phenolic acids	Phenolic acids	reduce	-
Lmsn002247	1-O-Salicyloyl-β-D-glucose	Phenolic acids	Phenolic acids	reduce	-
Lmtn002565	1-O-Vanilloyl-D-Glucose	Phenolic acids	Phenolic acids	reduce	-
Jmwn002117	2-(3,4-dihydroxyphenyl)ethanediol 1-O-β-D-glucopyranoside*	Phenolic acids	Phenolic acids	reduce	-
Wacn003131	2-O-P-Coumaroylhydroxycitric Acid	Phenolic acids	Phenolic acids	reduce	-
Lmgp002452	2-Glucosyloxy-(4-hydroxyphenyl)acetic acid (Dhurrin acid)	Phenolic acids	Phenolic acids	reduce	-
pme2598	3,4-Dihydroxybenzeneacetic acid*	Phenolic acids	Phenolic acids	reduce	-
Lmmn001294	Koaburaside*	Phenolic acids	Phenolic acids	reduce	-
Lmyn003835	4-(3,4,5-Trihydroxybenzoxy)benzoic acid	Phenolic acids	Phenolic acids	reduce	-
Zmcn005156	4,5-O-Dicaffeoylquinic Acid Methyl Ester	Phenolic acids	Phenolic acids	reduce	-
Zmhn002764	4-O-(6'-O-Glucosylcaffeoyl)-3,4-dihydroxybenzoic acid	Phenolic acids	Phenolic acids	reduce	-
Wafn002807	methyl 4-O-galloylchlorogenate	Phenolic acids	Phenolic acids	reduce	-
Lmgp002595	4'-Hydroxy-3'-methoxyacetophenone (Acetovanillone)	Phenolic acids	Phenolic acids	reduce	-
Hmtn001120	5-(2-Hydroxyethyl)-2-O-glucosylphenol	Phenolic acids	Phenolic acids	reduce	-
MWSmce001	5-Acetylsalicylic acid	Phenolic acids	Phenolic acids	reduce	-
Cmzn005251	6-O-Caffeoylarbutin	Phenolic acids	Phenolic acids	reduce	-
Lmzn001983	D-Threo-guaiacylglycerol-7-O-β-D-glucoside	Phenolic acids	Phenolic acids	reduce	-
Hmmn002544	Ferulic acid-4-O-glucoside	Phenolic acids	Phenolic acids	reduce	-
Lmtn002324	Benzyl-(2''-O-glucosyl)glucoside*	Phenolic acids	Phenolic acids	reduce	-
Lmyn003028	Benzyl-β-gentiobioside*	Phenolic acids	Phenolic acids	reduce	-
Lmqp002761	Alnusonol	Phenolic acids	Phenolic acids	reduce	-
mws2120	Brevifolin carboxylic acid	Phenolic acids	Phenolic acids	reduce	-
Lmgp003989	Dicaffeoylshikimic acid	Phenolic acids	Phenolic acids	reduce	-
Lmhn002574	Caffeoyl(p-Hydroxybenzoyl)tartaric acid	Phenolic acids	Phenolic acids	reduce	-
mws0178	Chlorogenic acid (3-O-Caffeoylquinic acid)*	Phenolic acids	Phenolic acids	reduce	-
Hmbp001276	Gallacetophenone	Phenolic acids	Phenolic acids	reduce	-
Hmsn002272	Demethyl coniferin	Phenolic acids	Phenolic acids	reduce	-
pmb3142	Salicylic acid-2-O-glucoside	Phenolic acids	Phenolic acids	reduce	-
Wmhp000055	2,5-Dimethoxybenzoquinone*	Quinones	Quinones	reduce	-
Zmsp001834	2,6-Dimethoxy-1,4-benzoquinone*	Quinones	Quinones	reduce	-
pmn001338	Rhein-8-O-glucoside	Quinones	Anthraquinone	reduce	-
Hmln005329	Ephemeranthoquinone B	Quinones	PhenAnthraquinones	reduce	-
Zbln003676	7-hydroxy-4-methoxyphenanthrene-2-O-glucoside	Quinones	PhenAnthraquinones	reduce	-
mws0836	Procyanidin B1	Tannins	Proanthocyanidins	reduce	-
Qmyp101232	Vomifoliol	Terpenoids	Monoterpenoids	reduce	-
Qmxp101615	Ent-3β-Acetoxyisopimar-15-8β-ol	Terpenoids	Ditepenoids	reduce	-
Hmmn003964	7-Deoxyloganic acid	Terpenoids	Monoterpenoids	reduce	-
Lmyp004084	Perillyl alcohol	Terpenoids	Monoterpenoids	reduce	-
Cmsp006026	Dihydrorhamnetin	Flavonoids	Flavanones	reduce	-
HJN086	Eriodictyol-3'-O-glucoside	Flavonoids	Flavanones	reduce	-
pmb3023	Eriodictyol-8-C-glucoside*	Flavonoids	Flavanones	reduce	-
MWSHY0019	Hesperetin-7-O-neohesperidoside(Neohesperidin)	Flavonoids	Flavanones	reduce	-
pme1611	Isohemiphloin	Flavonoids	Flavanones	reduce	-
Lmcn005735	Methylhesperidin	Flavonoids	Flavanones	reduce	-
pma0724	Naringenin-6-C-Glucoside	Flavonoids	Flavanones	reduce	-
Lmtn002796	Aromadendrin-7-O-glucoside*	Flavonoids	Flavanonols	reduce	-
Zmjp004852	5,6,3',4'-Tetrahydroxy-3,7-dimethoxyflavone-6-O-glucoside	Flavonoids	Flavones	reduce	-
Hagn002504	5,7,5'-Trimethoxy-3',4'-methylenedioxyflavonoid	Flavonoids	Flavones	reduce	-
Zmjp008503	5-Hydroxy-4',6,7-trimethoxyflavone (Salvigenin)	Flavonoids	Flavones	reduce	-
Lmsp011263	6-Hydroxy-5,7,4'-trimethoxyflavone	Flavonoids	Flavones	reduce	-
Zmhp004065	7,8-Dihydroxy-5,6,4'-trimethoxyflavone*	Flavonoids	Flavones	reduce	-
MWSHY0168	Eupatilin (5,7-Dihydroxy-3',4',6-Trimethoxyflavone)*	Flavonoids	Flavones	reduce	-
pmp000786	Eupatorin; 3',5-Dihydroxy-4',6,7-Trimethoxyflavone*	Flavonoids	Flavones	reduce	-
Hmgp002148	Nepetin-7-O-alloside	Flavonoids	Flavones	reduce	-
pmp000234	Salcolin A*	Flavonoids	Flavones	reduce	-
pmb0746	Tricin-4'-O-(guaiacylglycerol)ether*	Flavonoids	Flavones	reduce	-
pmb1312	Tricin-4'-O-(guaiacylglycerol)ether-7-O-glucoside	Flavonoids	Flavones	reduce	-
pmb3042	Tricin-5-O-Glucoside	Flavonoids	Flavones	reduce	-
pmb3032	Tricin-7-O-(2''-Malonyl)rhamnoside	Flavonoids	Flavones	reduce	-
Hmgp002953	Tricin-7-O-(2''-O-rhamnosyl)galacturonide	Flavonoids	Flavones	reduce	-
pmb3045	Tricin-7-O-Glucuronide	Flavonoids	Flavones	reduce	-
Hmgp001916	3,3',5,7-Tetrahydroxy-4',6-Dimethoxyflavone-7-O-Gentiobioside; (Laciniatin-7-O-Gentiobioside)	Flavonoids	Flavonols	reduce	-
Zbsp006043	5,4'-Dihydroxy-3,7-dimethoxyflavone(Kumatakenin)	Flavonoids	Flavonols	reduce	-
MWSHY0100	Avicularin(Quercetin-3-O-α-L-arabinofuranoside)*	Flavonoids	Flavonols	reduce	-
pmb0618	Hesperetin-8-C-glucoside-3'-O-glucoside	Flavonoids	Flavonols	reduce	-
pmn001642	Kaempferol-3-O-(2''-O-acetyl)glucuronide	Flavonoids	Flavonols	reduce	-
Hmln001836	Kaempferol-3-O-(6''-Acetyl)glucosyl-(1→3)-Galactoside	Flavonoids	Flavonols	reduce	-
Lmyn001269	Kaempferol-3-O-sophoroside	Flavonoids	Flavonols	reduce	-
Hmcp002187	Limocitrin-3-O-galactoside*	Flavonoids	Flavonols	reduce	-
Zmcp002666	Quercetin-3,7-Di-O-glucoside	Flavonoids	Flavonols	reduce	-
mws0061	Quercetin-3-O-galactoside (Hyperin)	Flavonoids	Flavonols	reduce	-
Lmdp003509	Quercetin-3-O-xyloside (Reynoutrin)*	Flavonoids	Flavonols	reduce	-
mws0856	Quercetin-4'-O-glucoside (Spiraeoside)	Flavonoids	Flavonols	reduce	-
Zmhn002574	Rhamnazin 3-Glucosyl-Arabinofuranoside	Flavonoids	Flavonols	reduce	-
mws1002	Syringetin	Flavonoids	Flavonols	reduce	-
HJAP006	Syringetin-7-O-glucoside*	Flavonoids	Flavonols	reduce	-
Zmtn001661	Vanilloloside	Phenolic acids	Phenolic acids	reduce	-
Zmhn001883	Vanillic acid-4-O-glucoside	Phenolic acids	Phenolic acids	reduce	-
pmn001382	Isochlorogenic acid A	Phenolic acids	Phenolic acids	reduce	-
Li512115	Isochlorogenic acid B	Phenolic acids	Phenolic acids	reduce	-
MWSmce328	Isochlorogenic acid C	Phenolic acids	Phenolic acids	reduce	-
mws2108	Cryptochlorogenic acid (4-O-Caffeoylquinic acid)	Phenolic acids	Phenolic acids	reduce	-

## Sheet: Supplementary t1
Supplementary Table 1 The samples used in this study
Sample ID	Description	Developmental stage	Tissue	Biological replicates
Hong1	germinal_plumule	Germination stage	plumule	3
Hong2	germinal_radicle	Germination stage	radicle	3
Hong3	seeding_root	three leaf stage	root	3
Hong4	seedling_stem	three leaf stage	stem	3
Hong5	seedling_leaf	three leaf stage	leaf	3
Hong6	vegetative_root	Boot stage	root	3
Hong7	vegetative_stem	Boot stage	stem	3
Hong8	vegetative_leaf	Boot stage	leaf	3
Hong9	spikelets_of_floral_initiation	Flowering	spikelets	3
Hong10	flag_leaf_of_floral_initiation	Flowering	leaf	3
Hong11	spikelets_of_anthesis	Flowering (3 days for grain development after flowering)	spikelets	3
Hong12	grain_development_begins	Milk stage (10 days for grain development after flowering )	grain	3
Hong13	grain_development_full	Pre-dough stage (35days for grain development after flowering )	grain	3
Hong14	grain_filling_half	Dough stage (50 days for grain development after flowering )	grain	3
Hong15	grain_maturity	Physiological maturity (65 days for grain development after flowering )	grain	3

## Sheet: Supplementary t2
Supplementary Table 2 Summary of metabolome profiling for sorghum tissues.
Index	Q1 (Da)	Q3 (Da)	Molecular weight (Da)	Formula	Ionization model	Compounds	Class I	Class II	CAS	Level	Hong1-1	Hong1-2	Hong1-3	Hong2-1	Hong2-2	Hong2-3	Hong3-1	Hong3-2	Hong3-3	Hong4-1	Hong4-2	Hong4-3	Hong5-1	Hong5-2	Hong5-3	Hong6-1	Hong6-2	Hong6-3	Hong7-1	Hong7-2	Hong7-3	Hong8-1	Hong8-2	Hong8-3	Hong9-1	Hong9-2	Hong9-3	Hong10-1	Hong10-2	Hong10-3	Hong11-1	Hong11-2	Hong11-3	Hong12-1	Hong12-2	Hong12-3	Hong13-1	Hong13-2	Hong13-3
Lmjp004941	301.07	286.05	300.063	C16H12O6	[M+H]+	3,5,4'-Trihydroxy-7-methoxyflavone (Rhamnocitrin)*	Flavonoids	Flavonols	569-92-6	3	170456	180388	168589	1.91748e+06	1.79993e+06	1.78713e+06	5.02687e+06	5.32958e+06	4.53918e+06	1.50722e+07	1.04686e+07	8.09011e+06	1.65352e+06	1.66195e+06	1.61639e+06	2.56574e+06	2.25367e+06	1.29968e+06	812497	737665	777191	2.85615e+06	3.10023e+06	3.18971e+06	2.84541e+06	1.83701e+06	1.43449e+06	1.10217e+06	1.64406e+06	1.19856e+06	2.23392e+06	2.26488e+06	2.31283e+06	3.08235e+06	2.40209e+06	2.57506e+06	2.04681e+06	2.76979e+06	1.61442e+06
Lmbn004685	311.22	223.17	312.23	C18H32O4	[M-H]-	5S,8R-DiHODE; (5S,8R,9Z,12Z)-5,8-Dihydroxyoctadeca-9,12-dienoate	Lipids	Free fatty acids	-	3	474567	649578	824094	1.73742e+06	1.88958e+06	1.96433e+06	1.65827e+06	1.47438e+06	1.45028e+06	1.31623e+06	2.28809e+06	1.37519e+06	33803.9	38319.5	40198.7	964533	1.34356e+06	620099	79541.9	327590	194091	6053.1	9100.37	12167.4	63799.1	36326.9	44095.6	5288.1	6123.14	5806.8	30574.9	34416.3	32174.2	66736.5	111129	212552	29478.5	30009.6	35601.8
pmn001367	315.07	153.02	316.079	C13H16O9	[M-H]-	Protocatechuic acid-4-O-glucoside	Phenolic acids	Phenolic acids	-	1	689643	535994	580209	1.44782e+07	8.29922e+06	8.87014e+06	6.04713e+06	9	1.62241e+06	1.01107e+06	1.06825e+06	805748	2.59252e+06	3.25232e+06	2.76214e+06	1.49641e+06	6.33832e+06	6.80741e+06	244049	200652	234844	2.31559e+06	2.03233e+06	2.11798e+06	757292	639837	637686	7.67885e+06	8.1452e+06	7.80542e+06	7.52642e+06	6.98617e+06	2.06463e+06	2.59697e+06	3.2519e+06	1.50337e+06	1.28298e+06	2.28383e+06	1.31886e+06
mws0366	277.22	277.22	278.225	C18H30O2	[M-H]-	γ-Linolenic Acid*	Lipids	Free fatty acids	506-26-3	3	4.81662e+07	3.83967e+07	4.10208e+07	4.53862e+07	4.27876e+07	3.79046e+07	4.08079e+07	3.96595e+07	4.04103e+07	4.07965e+07	4.5047e+07	3.68451e+07	2.52231e+07	3.16433e+07	2.76336e+07	3.92981e+07	3.45542e+07	3.76038e+07	3.13799e+06	7.66926e+06	5.13764e+06	6.42627e+06	5.15429e+06	4.76012e+06	2.86374e+07	2.8931e+07	2.3673e+07	4.20935e+06	4.33702e+06	4.91353e+06	4.16072e+07	3.68727e+07	4.05616e+07	4.63213e+07	4.93317e+07	5.28175e+07	3.34979e+07	2.99841e+07	3.4877e+07
mws0367	277.22	277.22	278.225	C18H30O2	[M-H]-	α-Linolenic Acid*	Lipids	Free fatty acids	463-40-1	3	4.81662e+07	3.83967e+07	4.10208e+07	4.53862e+07	4.27876e+07	3.79046e+07	4.08079e+07	3.96595e+07	4.04103e+07	4.07965e+07	4.5047e+07	3.68451e+07	2.52231e+07	3.16433e+07	2.76336e+07	3.92981e+07	3.45542e+07	3.76038e+07	3.13799e+06	7.66926e+06	5.13764e+06	6.42627e+06	5.15429e+06	4.76012e+06	2.86374e+07	2.8931e+07	2.3673e+07	4.20935e+06	4.33702e+06	4.91353e+06	4.16072e+07	3.68727e+07	4.05616e+07	4.63213e+07	4.93317e+07	5.28175e+07	3.34979e+07	2.99841e+07	3.4877e+07
pmb0881	478.29	337.27	477.286	C23H44NO7P	[M+H]+	LysoPE 18:2	Lipids	LPE	-	3	1.20554e+06	969761	949649	8.5643e+06	7.19495e+06	7.68257e+06	7.45279e+06	6.53196e+06	7.00518e+06	522205	685913	541330	384842	461554	380442	5.78611e+06	5.54289e+06	5.90589e+06	322459	716906	943795	230192	298504	249060	649186	669929	486567	120297	138230	237872	1.01809e+06	963993	990839	3.31641e+06	3.06519e+06	2.62734e+06	1.42573e+06	1.50948e+06	1.37578e+06
Lmhp009590	508.34	184.07	507.332	C25H50NO7P	[M+H]+	LysoPC 17:1	Lipids	LPC	-	1	265467	434578	417986	505405	643182	684931	580782	903536	659498	256295	266479	284163	86353.6	104367	96848.2	313746	401318	353457	84118	123310	115903	103710	110809	97221.1	248613	219481	267036	27952.1	32254.1	34410.5	148610	174865	143036	1.14757e+06	1.15349e+06	1.08297e+06	947414	1.05294e+06	992583
pme3967	312.13	180.09	311.123	C12H17N5O5	[M+H]+	2-(Dimethylamino)guanosine*	Nucleotides and derivatives	Nucleotides and derivatives	2140-67-2	1	654523	633815	647211	856381	578695	561585	467893	364174	373021	642983	1.33445e+06	832195	915957	813749	996409	204627	260021	292603	61641.5	72487.3	77496.4	90240.1	93002.7	74276.2	452209	331603	401213	423408	300451	220596	632481	495579	621444	831925	822029	662520	1.11923e+06	1.32226e+06	1.66675e+06
pme1119	269.09	137.05	268.081	C10H12N4O5	[M+H]+	Inosine	Nucleotides and derivatives	Nucleotides and derivatives	58-63-9	3	225405	236945	295654	591391	606541	452000	603493	667932	750661	3.91076e+06	4822170	5.0025e+06	2.46489e+06	6.39961e+06	3.0453e+06	853841	832886	669984	213485	95560.9	85199.3	4.31902e+06	6.44744e+06	8.91859e+06	520825	380759	540484	3.27399e+06	6.95035e+06	1.31297e+07	312452	402073	500372	1.37176e+06	1.74462e+06	1.19126e+06	2.92469e+06	2.30583e+06	2.46199e+06
Zadn009075	311.22	223.17	312.23	C18H32O4	[M-H]-	Hydroperoxylinoleic acid	Lipids	Free fatty acids	34444-18-3	2	465834	622680	804141	1.78895e+06	1.96612e+06	1.87955e+06	1.67339e+06	1.43392e+06	1.40729e+06	1.26436e+06	2.27024e+06	1.24509e+06	36825.6	41114.6	36447.7	1.004e+06	1.30591e+06	611104	81342.3	304024	196473	3107.34	10009.7	5665.92	67488.9	33967.5	40086.6	2004.22	3974.4	8303.41	34432.8	34756.7	38099.5	62901.7	108911	206196	28903	26291.1	31470.4
Lmbn014696	301.22	301.22	302.225	C20H30O2	[M-H]-	Pimaric acid	Terpenoids	Ditepenoids	127-27-5	1	299465	131920	181239	217908	115224	267709	1.14686e+06	1.36991e+06	1.16259e+06	234240	226805	168212	250025	120130	193274	437999	7.94772e+06	1.08687e+06	143077	206724	201293	925506	2.108e+06	595207	163567	165720	129995	121043	189306	152740	91851.2	260370	112063	95637.9	85135.4	68178.4	61206.7	63904.5	54979.6
pmb0863	492.31	184.07	491.301	C24H46NO7P	[M+H]+	LysoPC 16:2(2n isomer)	Lipids	LPC	-	2	286290	232406	218044	5.94908e+07	5.62609e+07	5.71687e+07	3.73754e+07	2.80666e+07	2.66444e+07	85962.8	97783.9	67303.4	67937.3	84987.3	67279.8	7.27513e+06	6.89396e+06	1.52654e+07	28953.6	28322.7	34559.4	33037.7	40964.8	24567.3	53225.7	67441.6	49865.3	20801.6	18355.5	16428.3	101386	90605.4	91951.7	361867	322794	347244	168624	168851	217399
pmb2799	295.23	195.14	296.235	C18H32O3	[M-H]-	12,13-Epoxy-9-Octadecenoic Acid	Lipids	Free fatty acids	6799-85-5	1	1.02245e+06	262161	230471	7.48723e+06	4.94696e+06	2.81095e+06	96723.9	561111	262243	102816	176826	100639	41610.2	47113.1	42493.2	119953	88529.2	89318.5	12856.5	36043.1	31651.3	11213.1	10236.1	4253.45	80761.8	76255.7	48029.3	9199.66	9397.83	6191.16	996563	777337	947330	846408	914319	1.04195e+06	438256	270119	574294
mws0473	131.03	87.05	132.042	C5H8O4	[M-H]-	2-Methylsuccinic acid	Organic acids	Organic acids	498-21-5	3	608058	579223	534383	313832	312168	292378	273021	216118	190727	667813	693177	680793	302224	244410	316749	309124	257568	767438	144063	190293	165772	748782	849395	691081	2.70016e+06	3.39658e+06	3.54686e+06	448577	535227	472005	742030	736691	739804	1.59415e+06	1.56428e+06	2.01294e+06	936948	1.17877e+06	855965
MWSmce333	284.1	152.06	283.092	C10H13N5O5	[M+H]+	Crotonoside; 2-Hydroxyadenosine	Nucleotides and derivatives	Nucleotides and derivatives	1818-71-9	3	544058	580372	562452	1.3341e+06	1.09928e+06	1.24888e+06	1.40997e+06	1.95831e+06	1.6873e+06	2.30655e+06	2.56694e+06	2.72392e+06	1.07683e+06	1.91712e+06	1.10859e+06	1.81492e+06	1.66735e+06	1.46012e+06	378945	305752	323229	2.42429e+06	1.98149e+06	2.41779e+06	933106	964136	1.19519e+06	2.34931e+06	2.37027e+06	2.16875e+06	1.25744e+06	1.32525e+06	1.52579e+06	5.98043e+06	4.37756e+06	4.26634e+06	5.53905e+06	5.46286e+06	5.2422e+06
mws0712	130.05	86.06	131.058	C5H9NO3	[M-H]-	N-Propionylglycine	Amino acids and derivatives	Amino acids and derivatives	21709-90-0	3	4.9692e+06	5.07485e+06	5.02694e+06	7.3854e+06	7.23888e+06	7.63098e+06	6.77921e+06	6.81395e+06	6.41638e+06	2.62861e+06	2.5437e+06	2.70285e+06	4.53406e+06	4.45736e+06	4.81697e+06	7.37855e+06	7.87149e+06	3.62407e+06	1.45594e+06	3.71827e+06	2.96287e+06	7.95335e+06	8.95309e+06	7.71805e+06	7.60681e+06	7.05063e+06	7.15486e+06	5.81697e+06	6.34557e+06	6.47954e+06	6.8688e+06	7.31204e+06	6.68736e+06	1.14096e+06	892519	2.5919e+06	249936	190303	173630
pmb0782	86.1	69.07	85.0891	C5H11N	[M+H]+	Piperidine	Alkaloids	Piperidine alkaloids	110-89-4	3	2.82162e+07	3.09493e+07	3.05196e+07	2.82098e+07	3.2323e+07	3.42997e+07	8.28535e+06	5.70492e+06	6.7227e+06	3.30093e+06	3.52399e+06	2.88067e+06	4.63252e+06	4.33118e+06	4.11727e+06	8.54516e+06	7.83372e+06	9.7598e+06	4.74667e+06	5.14725e+06	5.34359e+06	1.67084e+06	1.62998e+06	1.55143e+06	6.32075e+06	6.90969e+06	6.5747e+06	1.20753e+06	1.02484e+06	1.45094e+06	5.18526e+06	4.73525e+06	5.11352e+06	1.23856e+07	1.01893e+07	1.14724e+07	2.57168e+06	2.73274e+06	2.51764e+06
pmp001270	494.32	184.07	493.317	C24H48NO7P	[M+H]+	LysoPC 16:1	Lipids	LPC	76790-27-7	2	2.20825e+06	1.45044e+06	1.22771e+06	5.70005e+07	5.83216e+07	6.45545e+07	4.32435e+07	3.32292e+07	3.11062e+07	455747	646491	516080	114397	179540	149944	1.07413e+07	1.3345e+07	2.13631e+07	94753.8	165199	163301	118248	153728	71741.6	1.73259e+06	1.9862e+06	1.33258e+06	60431.2	57649.3	70786.4	1.53756e+06	603729	1.42534e+06	4.66809e+06	4.18651e+06	3.60654e+06	2.11078e+06	2.43039e+06	2.11323e+06
pme2122	112.09	95.06	111.08	C5H9N3	[M+H]+	Histamine	Alkaloids	Alkaloids	51-45-6	3	618235	622948	659268	755452	708598	738326	232131	224231	227852	252766	336479	296890	192223	211188	215118	285230	273542	259615	81349.6	86780.2	81206.9	438051	360919	500754	318751	364374	366135	443951	390931	365970	4.18826e+06	2.83181e+06	3.96816e+06	1.15331e+06	1.21338e+06	967707	1.06213e+06	1.08754e+06	1.24269e+06
pmf0297	297.32	183.21	298.324	C20H42O	[M-H]-	1-Eicosanol	Lipids	Free fatty acids	629-96-9	3	128354	42495.6	47076.8	622173	124542	146013	55280.2	82702.8	65796	58922.9	49284.9	39401.9	127544	127275	119024	107404	85145.5	47639.5	8892.77	13011.5	10515.2	33289	36038.3	50122.1	27131.2	19711.5	16460.7	23009.5	24912.2	25342.9	25460.5	28381.1	24909.7	3.23003e+06	3.20118e+06	2.8464e+06	2.79851e+06	2.07829e+06	4.56579e+06
pmb0855	496.34	184.07	495.332	C24H50NO7P	[M+H]+	LysoPC 16:0	Lipids	LPC	17364-16-8	2	1.8985e+07	2.37109e+07	2.35512e+07	4.06833e+07	3.43411e+07	3.91697e+07	2.34926e+07	2.26383e+07	2.1297e+07	1.63938e+07	1.75696e+07	1.9106e+07	5.25306e+06	5.96674e+06	5.14427e+06	1.68323e+07	1.67046e+07	1.69188e+07	3.77598e+06	6.47886e+06	5.37354e+06	5.7606e+06	6.57495e+06	5.99506e+06	1.12149e+07	9.83899e+06	1.19933e+07	3.10499e+06	3.74122e+06	4.43213e+06	1.19109e+07	1.21306e+07	1.08851e+07	5.0102e+07	5.26627e+07	4.29212e+07	6.07273e+07	6.32901e+07	6.13002e+07
Lmbn009444	297.24	183.14	298.251	C18H34O3	[M-H]-	Ricinoleic acid	Lipids	Free fatty acids	141-22-0	1	147627	44101.3	43688.4	659397	112492	129851	59366.6	88252.3	70134.2	65335.2	52765.1	40840.2	136057	130212	121084	115772	75239.5	41314.9	8850.43	9435.57	11524.9	40187.9	41693.3	46084.8	31808.5	20239.6	16187.3	20109.2	26283.9	23669.2	31588.7	27811.7	27227.2	2.85772e+06	3.30035e+06	2.75219e+06	2.74814e+06	2.09281e+06	4.07719e+06
mws0914	271.06	151	272.068	C15H12O5	[M-H]-	3,5,7-Trihydroxyflavanone (Pinobanksin)	Flavonoids	Flavanonols	548-82-3	1	53234.9	65216.5	52491.2	415674	307756	299372	8.82562e+06	9.97245e+06	8.31214e+06	2.82505e+06	365212	1.65397e+06	314442	140410	126288	4.02906e+06	3.5943e+06	3.30621e+06	64610.1	62555.7	80700.6	148293	129844	209726	5.42598e+07	57317272	6.341e+07	1.18908e+06	1.57794e+06	586512	2.47648e+06	6.38048e+06	3.52447e+06	670604	580840	814325	251180	311425	255100
Hmbn005951	383.12	163.04	384.121	C21H20O7	[M-H]-	1,3-O-Di-p-Coumaroylglycerol	Phenolic acids	Phenolic acids	-	1	26890.7	33856.9	26989.1	246112	380670	399479	5.61269e+06	4.24978e+06	4.79245e+06	1.65635e+06	2.32462e+06	2.32704e+06	2.57678e+06	1.45022e+06	3.04087e+06	5.07226e+06	2.60756e+06	2.68658e+06	270419	173519	263942	73643.7	136940	91856.5	338297	185996	82233	103644	519119	123207	1.13175e+06	2.20742e+06	1.85946e+06	8.84596e+06	1.64726e+07	1.99303e+06	158464	97057.1	224286
MWSHY0168	345.1	330.08	344.09	C18H16O7	[M+H]+	Eupatilin (5,7-Dihydroxy-3',4',6-Trimethoxyflavone)*	Flavonoids	Flavones	22368-21-4	3	9719.46	21677.1	20917.5	20762.6	31500.2	22230	34942.2	48314.3	30363.2	341112	418176	219707	947951	1.34039e+06	1.07619e+06	23739.5	17661.9	13310.6	1840.39	3855.74	4734.05	289055	300096	308581	9	9	9	1.14876e+06	1.36123e+06	871737	871365	879377	712132	900314	545825	811476	388975	440268	371827
Lmhp008273	438.26	297.24	437.254	C20H40NO7P	[M+H]+	LysoPE 15:1(2n isomer)	Lipids	LPE	-	3	16455.9	8623.89	13287.8	451412	214112	209509	433354	683344	423968	7929.7	9980.92	11600.9	3861.86	5490.69	2040.55	441103	522363	940939	2779.19	3766.03	5488.66	9	9	9	8610.75	8723.29	5369.96	9	9	9	9	9	9	64381.8	68021.4	50509.2	61663.8	70686	78783.2
MWSHY0009	301.07	286.05	300.063	C16H12O6	[M+H]+	Diosmetin (5,7,3'-Trihydroxy-4'-methoxyflavone)*	Flavonoids	Flavones	520-34-3	1	200600	194925	195596	1.91062e+06	1.84919e+06	1.74682e+06	5.16456e+06	5.52194e+06	4.74923e+06	1.52482e+07	1.10167e+07	8.43785e+06	1.73807e+06	1.69961e+06	1.69808e+06	2.54986e+06	2.36312e+06	1.35013e+06	841890	754092	768974	2.8517e+06	2.85263e+06	3.38811e+06	2.83321e+06	1.79707e+06	1.4764e+06	1.18698e+06	1.74441e+06	1.30631e+06	2.24084e+06	2.22193e+06	2.43191e+06	3.87999e+06	2.40797e+06	2.59416e+06	2.4043e+06	2.96928e+06	1.7575e+06
Zmhp003514	301.07	286.05	300.063	C16H12O6	[M+H]+	6,7,8-Tetrahydroxy-5-methoxyflavone*	Flavonoids	Flavones	-	3	200600	194925	195596	1.91062e+06	1.84919e+06	1.74682e+06	5.16456e+06	5.52194e+06	4.74923e+06	1.52482e+07	1.10167e+07	8.43785e+06	1.73807e+06	1.69961e+06	1.69808e+06	2.54986e+06	2.36312e+06	1.35013e+06	841890	754092	768974	2.8517e+06	2.85263e+06	3.38811e+06	2.83321e+06	1.79707e+06	1.4764e+06	1.18698e+06	1.74441e+06	1.30631e+06	2.24084e+06	2.22193e+06	2.43191e+06	3.87999e+06	2.40797e+06	2.59416e+06	2.4043e+06	2.96928e+06	1.7575e+06
pmb2221	318.3	60.04	317.293	C18H39NO3	[M+H]+	4-Hydroxysphinganine	Lipids	Sphingolipids	554-62-1	3	1.82725e+07	1.66294e+07	1.6136e+07	3.27069e+07	3.98163e+07	3.74922e+07	1.34913e+07	1.436e+07	1.34144e+07	2.71183e+07	2.38001e+07	2.33871e+07	3.58197e+06	3.15654e+06	3.79217e+06	1.30848e+07	1.07998e+07	1.09208e+07	7.07178e+06	1.18793e+07	1.05119e+07	2.87072e+06	4.00601e+06	3.18815e+06	6.23526e+06	7.40055e+06	7.48951e+06	4.07296e+06	4.12291e+06	2.75234e+06	1.58168e+07	1.64365e+07	1.54161e+07	1.38804e+07	1.23637e+07	1.32206e+07	1.97651e+06	2.4521e+06	1.99124e+06
pma2088	627.16	465	626.148	C27H30O17	[M+H]+	Quercetin-3,4'-O-di-glucoside	Flavonoids	Flavonols	29125-80-2	3	15735.2	4542.47	6123.7	20296.7	13140.2	29009	27835.4	23233.4	25314.6	9902.74	14567.5	15753.7	457146	477078	469386	9498.98	18009.3	9929.18	8534.74	2833.43	4795.21	332322	316371	382925	15881.1	14215.8	10095.9	376030	291351	276538	141892	110070	149164	9392.78	880.821	2725.47	1962.43	2240.4	4351.14
Cmmn013275	301.22	301.22	302.225	C20H30O2	[M-H]-	Isopimaric acid	Terpenoids	Ditepenoids	5835-26-7	3	307628	141079	222126	247745	131488	252033	1.17839e+06	1.42702e+06	1.14498e+06	255234	218679	197576	252252	127144	200986	426962	8.31519e+06	1.10159e+06	151357	208023	223166	986698	2.2921e+06	576829	170050	187787	142064	133709	193635	181918	109902	339670	124744	98129	92679.9	70339.9	73343.5	75517.4	52800.6
Hmmn002544	355.1	193.05	356.111	C16H20O9	[M-H]-	Ferulic acid-4-O-glucoside	Phenolic acids	Phenolic acids	117405-51-3	3	9.39041e+06	9.91411e+06	9.13658e+06	196424	94901.3	64447	77638	65854.8	80640.7	9.9396e+06	9.0069e+06	1.2313e+07	2.24315e+07	1.90764e+07	2.01623e+07	2.8954e+06	1.5611e+06	2.36849e+06	93844	904191	262972	1.10277e+07	1.04994e+07	1.10736e+07	2.10307e+07	2.19231e+07	2.19019e+07	1.93951e+07	2.14278e+07	1.87366e+07	6.9447e+06	9.07405e+06	7.52695e+06	3.15134e+06	2.72015e+06	4.46459e+06	115640	110240	67484.1
MWSmce548	118.09	58.07	117.079	C5H11NO2	[M+H]+	Betaine	Alkaloids	Alkaloids	107-43-7	1	8.77683e+06	7.66312e+06	6.5443e+06	1.60989e+07	2.2589e+07	2.17162e+07	801168	850376	714172	673508	525848	629960	1.49613e+07	9.61238e+06	8.27562e+06	1.72141e+06	1.82183e+06	2.65895e+06	863902	905787	752576	20645763	2.9849e+07	1.90505e+07	2.58398e+07	1.87404e+07	1.45874e+07	7.24456e+07	5.45976e+07	6.32814e+07	9.4944e+07	8.9686e+07	9.38976e+07	6.07728e+07	6.4135e+07	7.30746e+07	38227513	3.9123e+07	3.06311e+07
pmb0876	454.29	313.27	453.286	C21H44NO7P	[M+H]+	LysoPE 16:0	Lipids	LPE	53862-35-4	2	4.11985e+07	4.65476e+07	4.4261e+07	5.92532e+07	6.0023e+07	6.48713e+07	3.27951e+07	3.38235e+07	3.24114e+07	2.37697e+07	2.30304e+07	2.73437e+07	8.84542e+06	1.03274e+07	8.67646e+06	2.72149e+07	2.47614e+07	2.53013e+07	9.39178e+06	1.42081e+07	1.29452e+07	8.99629e+06	1.13742e+07	1.04407e+07	1.73107e+07	1.40493e+07	1.69233e+07	3.89957e+06	5.15475e+06	7.27507e+06	2.65849e+07	2.57669e+07	2.16654e+07	5.51407e+07	5.52375e+07	5.58592e+07	5.247e+07	5.48967e+07	5.60301e+07
HJN003	385.11	223.06	386.121	C17H22O10	[M-H]-	1-O-Sinapoyl-β-D-glucose*	Phenolic acids	Phenolic acids	-	3	3.71391e+06	4.03521e+06	4.6536e+06	6.1315e+06	4.84601e+06	4.0471e+06	784424	697467	770099	1.0385e+06	838013	789503	197681	250056	213516	651450	473492	470056	283616	216081	239308	5.37998e+06	4.07441e+06	6.15734e+06	1.03695e+06	1.09825e+06	875257	6.27368e+06	7.53868e+06	6.465e+06	1.64231e+07	1.4638e+07	1.4851e+07	564870	567809	358955	1.03008e+06	1.10272e+06	970587
pmp001287	120.08	103.05	119.073	C8H9N	[M+H]+	N-Benzylmethylene isomethylamine	Alkaloids	Alkaloids	-	1	3.23666e+07	3.67716e+07	38948806	2.70826e+07	3.6197e+07	3.67473e+07	1.22886e+07	9.75367e+06	9.60523e+06	6.37606e+06	7.07986e+06	7.31167e+06	1.10177e+07	9.63705e+06	1.09514e+07	7.68773e+06	6.82555e+06	1.07749e+07	2.22681e+06	4.10878e+06	3.41437e+06	3.10731e+06	2.49214e+06	3.00826e+06	6.91041e+06	9.38616e+06	8.80869e+06	3.35456e+06	1.21146e+06	1.43347e+06	5.93172e+06	6.46565e+06	5.29038e+06	1.10146e+07	9.6271e+06	1.03273e+07	1.91918e+06	2.3319e+06	2.09376e+06
Zbsp006043	315.09	300.06	314.079	C17H14O6	[M+H]+	5,4'-Dihydroxy-3,7-dimethoxyflavone(Kumatakenin)	Flavonoids	Flavonols	3301-49-3	2	117768	231349	177676	687741	691332	953876	950724	749354	774625	6.00812e+06	5.96839e+06	3.46551e+06	2.21023e+06	2.70324e+06	2.08331e+06	495410	352911	315020	12459	10236.8	14870.4	1.19734e+06	828534	1.15247e+06	23983.8	7133.6	17766.4	4.9231e+06	5.06808e+06	3.05307e+06	6.1253e+06	6.14303e+06	4.24744e+06	7.80194e+06	5.35243e+06	1.09507e+07	3.09809e+06	3.324e+06	3.30137e+06
Zmhn003257	299.06	284.04	300.063	C16H12O6	[M-H]-	5,7,2'-Trhiyroxy-8-methoxyflavone	Flavonoids	Flavones	-	1	241490	212967	215025	2.14722e+06	2.27827e+06	2.04102e+06	6.95543e+06	7.52526e+06	6.71879e+06	2.14034e+07	1.41298e+07	1.10122e+07	2.11134e+06	2.06113e+06	2.23448e+06	3.34086e+06	2.96669e+06	1.77656e+06	1.0692e+06	994257	1.02132e+06	3.84765e+06	4.33543e+06	4.75565e+06	4.10327e+06	2.38527e+06	2.08112e+06	1.31986e+06	1.8139e+06	1.49041e+06	2.72902e+06	2.83703e+06	2.853e+06	1.9479e+06	1.41917e+06	1.63215e+06	1.31454e+06	1.71407e+06	951639
mws1164	179.06	59.01	180.063	C6H12O6	[M-H]-	D-Fructose*	Others	Saccharides	57-48-7	3	4.89326e+07	4.76954e+07	4.45263e+07	5.93203e+07	5.84176e+07	6.03065e+07	2.72629e+07	3.18447e+07	3.09858e+07	2.25299e+06	3.32019e+06	3.18184e+06	1.26269e+07	1.47459e+07	1.79061e+07	3.87432e+07	3.77093e+07	5.32398e+07	3.94151e+06	7.94642e+06	7.88147e+06	2.0144e+07	2.1938e+07	1.50468e+07	5.19132e+07	5.07628e+07	5.27025e+07	2.02633e+07	2.51275e+07	3.01633e+07	2.24645e+07	2.22726e+07	2.11136e+07	2.22464e+07	1.91334e+07	2.64551e+07	1.08328e+07	9.41127e+06	1.03746e+07
pmd0132	496.34	184.07	495.332	C24H50NO7P	[M+H]+	LysoPC 16:0(2n isomer)	Lipids	LPC	-	1	1.97023e+07	2.27214e+07	2.13133e+07	3.62901e+07	3.45259e+07	3.84085e+07	2.43218e+07	2.25405e+07	2.19954e+07	1.63793e+07	1.82204e+07	1.79093e+07	4.72548e+06	5.66984e+06	5.70403e+06	1.74031e+07	1.63818e+07	1.65844e+07	3.88562e+06	6.2359e+06	5.53432e+06	5.69266e+06	6.46958e+06	6.12964e+06	1.12134e+07	9.63488e+06	1.20792e+07	3.08119e+06	3.73636e+06	4.41459e+06	1.19924e+07	1.2163e+07	1.08456e+07	4.73949e+07	5.04739e+07	3.96558e+07	5.71546e+07	5.72033e+07	5.50129e+07
pmf0138	179.06	59.01	180.063	C6H12O6	[M-H]-	D-Mannose*	Others	Saccharides	3458-28-4	3	4.39206e+07	3.99274e+07	3.88046e+07	5.80439e+07	5.83151e+07	5.47337e+07	3.12389e+07	3.27126e+07	3.39248e+07	2.26678e+06	2.83419e+06	3.25389e+06	1.09067e+07	1.57674e+07	1.8082e+07	3.77978e+07	4.03113e+07	4.79015e+07	5.43045e+06	8.10353e+06	6.09536e+06	1.71565e+07	2.34641e+07	1.65437e+07	4.78362e+07	4.89057e+07	5.00022e+07	2.21078e+07	2.55837e+07	2.87544e+07	2.20999e+07	2.0265e+07	1.82976e+07	1.62636e+07	1.52766e+07	2.03675e+07	8.94844e+06	7.51545e+06	8.84269e+06
Hmbn005456	399.11	163.04	400.116	C21H20O8	[M-H]-	1-O-Caffeoyl-3-O-p-coumaroylglycerol	Phenolic acids	Phenolic acids	-	1	8427.83	19974.7	9862.79	23401	37656.5	32084.3	183902	131233	136035	46754.9	55031.2	61117.2	187674	129065	120328	70746.8	60701.7	91113.3	23260.9	10052.9	19387	26716.5	31612.4	31155.7	81623	50030.2	25759.1	22252.4	47034.2	26235.8	266622	470682	370128	164341	303509	33907.4	377536	28554.4	17328.2
mws0129	285.08	242.05	284.068	C16H12O5	[M+H]+	Genkwanin (Apigenin 7-methyl ether)	Flavonoids	Flavones	437-64-9	2	149464	104349	68086	1.2489e+06	525047	856128	4.03738e+06	3.31414e+06	3.08107e+06	4.95401e+06	3.24353e+06	2.38405e+06	73754.7	83849.1	71234.9	5.85665e+06	4.59543e+06	2.3165e+06	21621.6	7561.59	14301.9	48879.2	40335.5	85111.7	4927.86	5750.99	4550.48	346580	288617	231866	55022.2	70587	66504	440674	543073	205583	39734.5	69389.3	33319
Cmmn012461	299.2	299.2	300.209	C20H28O2	[M-H]-	Dehydroabietic acid	Terpenoids	Ditepenoids	1740-19-8	3	538768	691336	1.01799e+06	633309	1.30676e+06	1.12062e+06	3.39187e+06	2.57952e+06	2.40093e+06	483263	656800	534019	502728	445143	469808	1.38116e+06	1.16106e+07	2.88132e+06	397140	378002	532169	1.43741e+06	2.93989e+06	905258	546136	387713	391626	508880	484543	490709	476458	683905	514390	636682	565772	505389	512711	454825	494629
pmb0874	478.29	337.27	477.286	C23H44NO7P	[M+H]+	LysoPE 18:2(2n isomer)	Lipids	LPE	-	3	1.19784e+06	946363	869430	8.9056e+06	7.5714e+06	7.1191e+06	8.36716e+06	6.98994e+06	7.0512e+06	476508	656892	537234	377498	434561	381139	5.38777e+06	5.71905e+06	6.02662e+06	297393	680230	852989	212591	318227	267080	604940	720376	508346	118974	139006	240224	1.05411e+06	1.01993e+06	922522	2.97746e+06	3.21973e+06	3.09983e+06	1.41723e+06	1.51945e+06	1.36536e+06
Lmbn005923	277.22	59.01	278.225	C18H30O2	[M-H]-	Crepenynic acid	Lipids	Free fatty acids	2277-31-8	1	1.10605e+06	914601	973935	1.09771e+06	1.07509e+06	880070	949597	888692	990048	974791	1.00081e+06	716135	551976	674450	525717	821040	720425	838549	47817.3	156349	97654.1	124466	108256	89824.8	548676	583745	528593	74454.2	79174	88426.9	920560	847795	974050	1.09934e+06	1.18718e+06	1.22797e+06	641086	655358	713777
MWSCX017	165.05	119.05	164.047	C9H8O3	[M+H]+	4-hydroxyphenyl acrylaldehyde	Others	Aldehyde compounds	-	3	232003	436541	220250	494751	419591	346015	700336	799419	1.0202e+06	619159	657071	673304	90309.9	72679	91429.1	1.33449e+06	1.24887e+06	916007	2.42495e+06	1.21374e+06	1.86273e+06	209988	293998	199963	207172	166737	96484.5	34242.1	142888	66882.7	99424.7	98233	171668	131983	105590	105773	98743.8	54747.1	62088.5
pme0021	166.09	120.08	165.079	C9H11NO2	[M+H]+	L-Phenylalanine	Amino acids and derivatives	Amino acids and derivatives	63-91-2	1	101377639	1.03856e+08	104974604	1.00184e+08	1.04592e+08	1.03732e+08	6.05941e+07	4.42421e+07	4.66971e+07	3.20877e+07	3.718e+07	3.33176e+07	5.24954e+07	5.26746e+07	5.28094e+07	3.82428e+07	3.01028e+07	5.15151e+07	1.14792e+07	24121633	1.72089e+07	1.50181e+07	1.55551e+07	1.45263e+07	3.76215e+07	4.44985e+07	3.92835e+07	1.5808e+07	5.94566e+06	7.44556e+06	3.05551e+07	3.53116e+07	3.11078e+07	5.40908e+07	5.00509e+07	5.19308e+07	1.01623e+07	1.06601e+07	9.29159e+06
pmp000786	345.1	330.07	344.09	C18H16O7	[M+H]+	Eupatorin; 3',5-Dihydroxy-4',6,7-Trimethoxyflavone*	Flavonoids	Flavones	855-96-9	3	8886.5	14761.4	19206.2	21339	23968.6	22992.7	44929.2	49900.1	19886	293560	347040	223393	858874	1.23784e+06	913616	16608.5	8870.54	9836.1	9	9	9	267629	282123	255323	3006.73	2226.98	9	1.03984e+06	1.16784e+06	758765	811891	902887	657457	782170	537097	720622	291090	403507	368906
pme1474	298.1	136.06	297.09	C11H15N5O3S	[M+H]+	5'-Deoxy-5'-(methylthio)adenosine	Nucleotides and derivatives	Nucleotides and derivatives	2457-80-9	1	5.32026e+07	5.358e+07	5.43692e+07	4.6015e+07	4.46967e+07	4.60476e+07	2.20552e+07	1.93234e+07	1.95475e+07	5.36797e+07	5.41605e+07	5.77394e+07	2.88102e+07	2.97917e+07	2.87756e+07	2.5424e+07	2.01776e+07	2.46832e+07	3.40187e+07	3.01614e+07	3.00575e+07	3.8107e+07	3.66475e+07	4.27442e+07	6.49833e+07	65294006	6.97913e+07	2.21254e+07	2.4635e+07	2.03112e+07	2.05518e+07	2.03962e+07	2.17442e+07	2.79915e+07	2.89087e+07	2.62418e+07	1.82297e+07	2.34923e+07	1.7081e+07
pme0230	268.1	136.06	267.097	C10H13N5O4	[M+H]+	Adenosine	Nucleotides and derivatives	Nucleotides and derivatives	58-61-7	1	3.37148e+06	3.83671e+06	4.08686e+06	8.17775e+06	8.70648e+06	9.34119e+06	2.71261e+06	2.50276e+06	2.59297e+06	6.5716e+06	6.97871e+06	6.16121e+06	2.72318e+06	3.91381e+06	2.27133e+06	3.83934e+06	3.21097e+06	3.48457e+06	1.90108e+06	1.4221e+06	1.44108e+06	3.02736e+06	1.89929e+06	3.32886e+06	2.39219e+06	3.14897e+06	3.59792e+06	4.19769e+06	4.73998e+06	3.51433e+06	3.58752e+06	3.61522e+06	3.54579e+06	2.34483e+07	2.13605e+07	1.7455e+07	2.2635e+07	1.77434e+07	1.90544e+07
Zmyn004676	293.21	113.1	294.219	C18H30O3	[M-H]-	17-Hydroxylinolenic acid	Lipids	Free fatty acids	-	3	1.15591e+06	589304	517998	2.83592e+06	1.96917e+06	1.61152e+06	535868	489817	600093	719373	1.13024e+06	729560	89240.2	104221	83715.6	644527	373125	1.22951e+06	74986.3	281208	357814	28325.4	19854.4	20474	189129	134160	98572.3	9571.31	16031.7	16127.2	414685	402733	417802	507308	606960	488653	401962	216019	635432
Lmtn000940	345.08	139.04	346.09	C14H18O10	[M-H]-	1-O-(3,4-Dihydroxy-5-methoxy-benzoyl)-glucoside	Phenolic acids	Phenolic acids	-	1	24767	12018.7	16417.3	1.1571e+06	724704	702513	413367	386616	444416	131819	122448	165194	15244.7	87155.8	51886.3	476280	409225	358061	5691.31	4453.47	2988.74	9	9	9	3966.72	16388.7	16995.3	29343.6	131491	103606	52554.2	132585	39911.1	898194	1.13785e+06	281616	518099	1.05365e+06	753023
mws0017	146.17	72.08	145.158	C7H19N3	[M+H]+	Spermidine	Alkaloids	Alkaloids	124-20-9	3	2.03161e+06	2.34149e+06	2.61586e+06	3.04467e+06	3.28213e+06	4.1649e+06	1.00577e+06	713567	506050	9.58568e+06	1.1456e+07	1.1684e+07	3.69418e+06	2.45413e+06	2.38797e+06	1.27956e+06	1.04684e+06	822485	4.61395e+06	4.75884e+06	4.1919e+06	1.51256e+06	1.22251e+06	1.27399e+06	1.75921e+06	1.79462e+06	1.64124e+06	700149	648091	517135	660585	749646	727326	591502	677348	1.04479e+06	213468	185427	140977
Rfmb091	295.23	195.14	296.235	C18H32O3	[M-H]-	9S-Hydroxy-10E,12Z-octadecadienoic acid*	Lipids	Free fatty acids	15514-85-9	2	2.30973e+06	936108	855354	7.76595e+06	3.72979e+06	2.69179e+06	667988	1.20239e+06	1.33708e+06	1.31692e+06	1.76937e+06	862687	276933	350008	238150	853730	522831	2.03418e+06	115546	433202	541945	68353.8	57570.7	51065.2	796135	456273	318923	31823	51231.8	48914.5	3.88147e+06	3.33017e+06	3.65616e+06	1.57134e+06	1.76687e+06	1.67093e+06	1.43708e+06	817411	2.68131e+06
MWSmce331	102.05	56.05	101.048	C4H7NO2	[M+H]+	Azetidine-2-carboxylic acid*	Alkaloids	Alkaloids	2517-04-6	1	7.85106e+06	8.74932e+06	8.65059e+06	4.6267e+06	6.0708e+06	5.99098e+06	1.02006e+06	791916	879448	847502	819190	888980	963302	971749	1.23434e+06	1.18726e+06	1.15917e+06	1.77847e+06	413212	351695	406559	1.32202e+06	1.16956e+06	1.46084e+06	2.60559e+06	3.40689e+06	3.89805e+06	468556	444806	569524	1.15708e+06	1.04083e+06	866321	1.46273e+06	1.24586e+06	1.54005e+06	902192	1.13886e+06	1.18389e+06
pmb0484	104.11	60.08	104.107	C5H14NO+	[M]+	Choline	Alkaloids	Alkaloids	62-49-7	3	7.35209e+07	6.6883e+07	5.8332e+07	5.61966e+07	6.45744e+07	4.63614e+07	4.31655e+07	4.71601e+07	4.69147e+07	5.94833e+07	6.251e+07	5.19922e+07	2.78302e+07	3.31781e+07	3.39584e+07	4.74841e+07	4.00209e+07	4.80129e+07	2.19013e+07	2.59343e+07	2.67753e+07	3.62488e+07	3.32309e+07	3.15328e+07	8.57903e+07	9.07176e+07	8.6396e+07	4.30618e+07	4.04646e+07	4.3117e+07	6.22577e+07	6.64071e+07	5.96271e+07	7.60542e+07	6.14553e+07	6.26224e+07	7.38414e+07	7.46386e+07	7.59622e+07
pmb2319	482.32	184.07	481.317	C23H48NO7P	[M+H]+	LysoPC 15:0	Lipids	LPC	108273-89-8	1	759741	722098	678297	2.02133e+06	2.79116e+06	2.02651e+06	1.5373e+06	1.93746e+06	2.00265e+06	730787	827641	840701	243561	323525	268792	1.64686e+06	1.64365e+06	828746	360068	590163	504380	563277	648178	735039	570247	510954	585705	251914	307475	434031	822010	928306	815592	1.14342e+06	1.17145e+06	1.51584e+06	975856	1.29951e+06	1.04243e+06
mws0051	285.08	242.05	284.068	C16H12O5	[M+H]+	Acacetin	Flavonoids	Flavones	480-44-4	3	144729	127219	61110.8	1.15077e+06	464347	724195	3.85264e+06	3.0322e+06	3.09027e+06	4.29663e+06	3.15446e+06	2.20955e+06	77096.5	96473	81341.7	5.46963e+06	4.24505e+06	2.30501e+06	21835.2	17767.3	13659.8	48237.9	36979.3	82684.3	7330.93	5016.94	5739.07	301360	346785	261953	71409.9	84345.8	82874.5	424049	536945	207551	46236.7	60820.3	45096.2
Hmln000873	331.07	169.01	332.074	C13H16O10	[M-H]-	2-O-Galloyl-D-glucose	Phenolic acids	Phenolic acids	-	3	36480.1	49950.2	34504.9	5.07812e+06	2.78466e+06	2.20003e+06	236888	345621	335301	170004	122876	179945	70040.1	120932	95035.8	242729	205104	182758	271165	256316	279166	787999	940064	893677	75463.2	91193	129268	1.05495e+06	832409	226095	357485	292010	311007	122817	143508	108795	74217.6	173567	144489
Zmtn001661	315.11	153.02	316.116	C14H20O8	[M-H]-	Vanilloloside	Phenolic acids	Phenolic acids	74950-96-2	3	716695	560902	587984	1.40213e+07	8.17597e+06	8.70029e+06	9	9	9	754917	711720	1.12172e+06	2.49148e+06	2.74891e+06	2.24306e+06	1.88391e+06	1.73773e+06	1.75564e+06	175140	217491	263753	1.84289e+06	2.2687e+06	1.69903e+06	861049	719879	657119	7.82452e+06	8.40023e+06	8.15486e+06	6.18073e+06	6.21527e+06	6.2138e+06	2.46929e+06	3.01932e+06	1.41723e+06	1.26342e+06	2.26781e+06	1.57622e+06
pmp001251	520.34	184.07	519.332	C26H50NO7P	[M+H]+	LysoPC 18:2(2n isomer)	Lipids	LPC	-	1	1.76328e+06	1.69346e+06	1.5096e+06	8.94474e+06	7.93163e+06	7.49215e+06	8.54358e+06	7.17988e+06	6.89168e+06	1.15003e+06	1.34719e+06	998073	549681	852823	596222	4.86928e+06	5.05419e+06	5.98941e+06	274607	635155	796378	359923	417856	303025	760762	952060	636312	161529	137085	205563	1.44243e+06	1.24334e+06	1.31562e+06	4.36208e+06	4.21724e+06	3.62634e+06	2.33881e+06	2.36595e+06	2.60278e+06
MWSHY0065	291.09	139.04	290.079	C15H14O6	[M+H]+	Catechin*	Flavonoids	Flavanols	154-23-4	1	27386.9	29902.9	21005.1	202519	86479.5	106326	179332	217425	178308	529776	260817	770258	10176.4	20757.8	13919.4	190370	317871	273275	53539.3	18891.6	26299	9527.98	9836.38	7801.76	8864.05	14895.9	13025.4	66693.3	41931.4	44924.8	5.1461e+06	4.57852e+06	5.47555e+06	7.74663e+07	7.7883e+07	7.11224e+07	7.42349e+07	7.30336e+07	7.42268e+07
MWS80006	311.22	293.21	312.23	C18H32O4	[M-H]-	9-Hydroperoxy-9Z,11E-Octadecadienoic Acid	Lipids	Free fatty acids	-	2	154610	368961	403956	449591	1.0615e+06	631514	3.24027e+06	3.66544e+06	3.26595e+06	309554	246253	206060	8245.17	11175.4	12184.2	2.43564e+06	1.6434e+06	999093	7392.7	7383.52	9271.93	8896.37	9682.69	13793.9	31721.7	33916.4	34351.7	9048.58	6545.36	10157.7	28039.1	30464.6	30350.8	147443	119633	189455	63655.6	49078.5	52252.6
pmn001694	329.23	229.15	330.241	C18H34O5	[M-H]-	9,10,13-Trihydroxy-11-Octadecenoic Acid	Lipids	Free fatty acids	29907-57-1	3	1.1841e+06	1.0956e+06	1.02719e+06	6.11575e+06	4.40929e+06	4.58375e+06	947756	1.55193e+06	1.49599e+06	1.5946e+06	2.33124e+06	1.71666e+06	120566	156783	121927	1.20996e+06	1.12176e+06	821021	169304	179338	211974	55886.8	62173.9	67137.6	869747	702568	624961	28567.6	27112.9	28300.6	1.87751e+06	1.30915e+06	1.22823e+06	917922	921384	2.17938e+06	3319568	996799	3.10859e+06
Zmgn000503	133.05	71.01	134.058	C5H10O4	[M-H]-	2,3-Dihydroxy-3-Methylbutanoic Acid	Organic acids	Organic acids	1756-18-9	2	3.64611e+07	2.96593e+07	3.05068e+07	2.39734e+07	2.47552e+07	2.45722e+07	2.05499e+07	1.85289e+07	1.86254e+07	1.63953e+07	1.59808e+07	1.67433e+07	3.72073e+07	3.62239e+07	3.45429e+07	1.43019e+07	1.90729e+07	1.55666e+07	2.97922e+07	3.05286e+07	2.78122e+07	1.8372e+07	1.41806e+07	1.95918e+07	1.71367e+07	1.75573e+07	1.68887e+07	2.08714e+07	2.27529e+07	1.95081e+07	1.0328e+07	1.00936e+07	8.72391e+06	3.01687e+07	3.09728e+07	2.87121e+07	2.66484e+07	2.61182e+07	2.49367e+07
Hmmp001310	188.07	118.07	187.063	C11H9NO2	[M+H]+	3-Indoleacrylic acid	Alkaloids	Plumerane	1204-06-4	1	4.72188e+07	4.81944e+07	4.90128e+07	6.15614e+07	6.18758e+07	6.64499e+07	1.75855e+07	1.24132e+07	1.68504e+07	3.81281e+06	4.08839e+06	4.28579e+06	2.50179e+06	2.81458e+06	2.52626e+06	1.27375e+07	1.0786e+07	1.16829e+07	4.68685e+06	9.98847e+06	7.28576e+06	1.02916e+06	940728	1.19725e+06	11948094	1.96143e+07	2.00444e+07	1.86178e+06	1.04458e+06	1.50823e+06	6.47673e+06	7.99277e+06	6.72971e+06	1.28094e+07	1.28098e+07	9.5039e+06	7.08231e+06	7.85959e+06	7.8408e+06
Lmbn005662	295.23	171.1	296.235	C18H32O3	[M-H]-	9(10)-EpOME;(9R,10S)-(12Z)-9,10-Epoxyoctadecenoic acid	Lipids	Free fatty acids	16833-56-0	3	1.85417e+06	549457	507865	1.07163e+07	6.77186e+06	4.53214e+06	242872	321299	311839	289939	459680	273425	83498.6	96920.8	90003.2	319088	268352	216992	108827	201922	182228	18643.5	14168.6	11636.6	242728	230305	187659	7742.73	24841.7	20286.3	1.49787e+06	1.36523e+06	1.82562e+06	1.20836e+06	1.28057e+06	1.66808e+06	892041	486221	1.11359e+06
MWSslk132	285.21	223.21	286.214	C16H30O4	[M-H]-	Hexadecanedioic acid	Lipids	Free fatty acids	505-54-4	3	112965	149521	183607	173420	381506	238464	85321.6	84282.9	84488.5	27675.8	30575.7	28466.5	33334.8	35299.4	32888.8	60577.6	58382	74276.7	26741	24123.8	21035.9	42096	34860.8	37169	98357.7	75871.9	116102	44679.5	52545.5	47450.4	48831.5	67368.1	53550.6	63723.1	61759.2	81602.2	49646.8	40146.6	40597
MWSmce466	135.05	92.03	136.052	C8H8O2	[M-H]-	4-Hydroxyacetophenone	Phenolic acids	Phenolic acids	99-93-4	3	805972	1.10172e+06	1.2586e+06	4.56026e+06	7.82409e+06	5.13163e+06	330193	343475	300922	199510	177652	149439	22455.7	17168.8	9662.76	110675	103767	98921.8	11257.8	12154.1	16001	13441.6	8365.86	6002.45	6385.74	4581.62	9204.26	5480.64	6044.44	12582.2	16635.1	48660.5	21327.3	3705.97	7635.33	3651.3	4879.66	9	7045.25
Zmyn000453	191.02	111.01	192.027	C6H8O7	[M-H]-	Isocitric Acid	Organic acids	Organic acids	320-77-4	2	3.40269e+07	3.28701e+07	3.04977e+07	7.23666e+07	6.63744e+07	7.48039e+07	4.57208e+07	3.81427e+07	3.81306e+07	4.79708e+07	5.23482e+07	4.96995e+07	2.03723e+07	1.72997e+07	1.8739e+07	2.07935e+07	1.77211e+07	2.14599e+07	2.54435e+07	1.76619e+07	2.82324e+07	9.84321e+06	1.07177e+07	9.31627e+06	3.85977e+07	4.06005e+07	3.77048e+07	1.46387e+07	1.4242e+07	1.36226e+07	5.21161e+07	4.51394e+07	4.97083e+07	4.61432e+07	3.89605e+07	3.6906e+07	2.9232e+07	3.71396e+07	2.35535e+07
Hagn002504	355.07	85.03	356.09	C19H16O7	[M-H]-	5,7,5'-Trimethoxy-3',4'-methylenedioxyflavonoid	Flavonoids	Flavones	-	1	8.57392e+07	7.7179e+07	7.89168e+07	1.46545e+06	2.52704e+06	2.69701e+06	5.48673e+06	5.72656e+06	5.63663e+06	9.38077e+07	9.33592e+07	9.0082e+07	3.57447e+07	2.66992e+07	3.75115e+07	6.78125e+06	4.81341e+06	4.31246e+06	9	9	9	1.81971e+07	2.59258e+07	1.84114e+07	7.30006e+07	3.90484e+07	8.66713e+07	6.11194e+06	5.07148e+06	8.03474e+06	1.38423e+07	1.57952e+07	1.38421e+07	110898	82739.5	219526	64002.3	40502.2	11811.8
mws0147	117.06	59.01	118.063	C5H10O3	[M-H]-	β-Hydroxyisovaleric acid	Organic acids	Organic acids	625-08-1	3	797446	790964	762454	916439	783558	805171	159280	159444	149387	273032	268986	346163	255353	227961	260803	228379	182460	249087	220804	216759	242687	498210	547548	598574	912756	942690	904612	354691	411367	421333	714039	681618	625336	1.1986e+06	1.19139e+06	971323	1.07481e+06	1.27879e+06	1.06933e+06
pme0460	291.09	139.04	290.079	C15H14O6	[M+H]+	Epicatechin	Flavonoids	Flavanols	490-46-0	3	27198.3	21383.3	9966.22	43549	61607.6	56352.7	22867.8	91631.1	24068.7	125039	34298.6	202422	16612.1	45330.2	17108.7	62412.8	31874.8	45640.3	5724.56	19833.1	5442.06	8673.48	8571.56	33864.6	22665.1	15971.9	6661.03	115519	129861	147604	216478	251366	277628	3.03464e+07	3.09708e+07	1.31433e+07	1.71964e+07	2.80048e+07	2.31171e+07
Lmhp010514	506.32	365.31	505.317	C25H48NO7P	[M+H]+	LysoPE 20:2(2n isomer)	Lipids	LPE	-	3	114021	146372	180631	112121	106289	116779	101684	91784.6	106924	117128	117451	134101	62614.5	81993.1	65538.3	57489.1	89670.3	53237.5	7001.02	11474.2	6387.06	31133.9	45923.2	44616.9	114857	97359.9	130927	6489.49	10946.3	12004	35306.3	35586.1	42509.2	145051	135824	161554	80906.7	69993	82689.5
Lmgp004959	639.19	331.08	638.185	C29H34O16	[M+H]+	Tricin-7-O-neohesperidoside	Flavonoids	Flavones	53766-40-8	2	770706	647703	825269	2.28453e+06	1.965e+06	2.05359e+06	1.62e+06	1.68838e+06	1.66556e+06	3.51561e+06	3.26241e+06	3.94799e+06	8.14916e+06	9.12998e+06	8.55294e+06	1.96694e+06	2.33034e+06	1.96955e+06	2.05315e+06	3.18239e+06	1.65411e+06	4.79813e+07	4.56307e+07	4.04039e+07	5.618e+06	6.29383e+06	5.88986e+06	3.51502e+07	2.80374e+07	2.98136e+07	1.24993e+07	1.12919e+07	1.09887e+07	157823	165289	198116	119557	259479	135037
Zaxn005611	315.2	315.2	316.24	C21H32O2	[M-H]-	Methyl abieta	Terpenoids	Ditepenoids	-	3	153363	157317	151150	203056	199996	184568	67300.3	57213.9	73806.2	143328	154177	166990	159069	145843	149926	212579	80303.7	95077.6	161216	148975	162764	277912	71873.8	110478	155912	133512	159270	166967	145366	163393	133432	161479	166391	156823	143835	160518	139473	141098	143285
Hajp007218	301.07	286.05	300.063	C16H12O6	[M+H]+	5,7,3',5'-tetrahydroxy-6-methylfavanone*	Flavonoids	Flavones	-	1	181272	183462	169168	1.84223e+06	1.78927e+06	1.74894e+06	4.89198e+06	5.66766e+06	4.88279e+06	1.56772e+07	1.03865e+07	7.77481e+06	1.78173e+06	1.63053e+06	1.57909e+06	2.4955e+06	2.31198e+06	1.28549e+06	851401	670091	709448	3.03697e+06	2.98732e+06	3.14755e+06	2.87529e+06	1.77792e+06	1.4043e+06	1.10893e+06	1.68814e+06	1.23433e+06	2.15707e+06	2.31624e+06	2.14186e+06	3.1165e+06	2.3217e+06	2.37005e+06	2.16333e+06	2.88878e+06	1.5322e+06
pmb0752	369.12	177.05	368.111	C17H20O9	[M+H]+	3-O-Feruloylquinic acid*	Phenolic acids	Phenolic acids	1899-29-2	2	2.70632e+07	1.7744e+07	1.73231e+07	1.97e+07	1.45555e+07	1.54367e+07	21784243	1.9311e+07	2.18615e+07	2.65854e+07	2.52187e+07	2.6424e+07	2.60342e+07	2.52494e+07	2.08256e+07	2.95192e+07	1.83066e+07	3.8161e+07	5.49281e+06	1.06078e+07	6.33386e+06	4.67499e+07	4.01924e+07	5.35208e+07	8.3995e+07	8.19605e+07	8.563e+07	8.09254e+07	8.57945e+07	8.04517e+07	6.96165e+07	7.45732e+07	7.08311e+07	6.40789e+07	6.67823e+07	4.79859e+07	9.68804e+06	6.48617e+06	3.90169e+06
pmn001695	371.1	249.06	372.106	C16H20O10	[M-H]-	Trihydroxycinnamoylquinic acid	Phenolic acids	Phenolic acids	-	2	5.72474e+06	6.7377e+06	5.92844e+06	1.69374e+07	1.35933e+07	1.28496e+07	1.50094e+07	10738521	1.30458e+07	1.36622e+07	1.18897e+07	1.2092e+07	9.28953e+06	7.74626e+06	8.59289e+06	9.36532e+06	6.00163e+06	6.21569e+06	7.25565e+06	4.73185e+06	6.61015e+06	1.46749e+07	1.49293e+07	2.29857e+07	2.66765e+06	1.76679e+06	1.55395e+06	1.52304e+07	1.40414e+07	1.44297e+07	9.01485e+06	1.1373e+07	9.67781e+06	2.11258e+06	2.38161e+06	1.07215e+06	772069	911640	621484
mws0361	253.22	235.21	254.225	C16H30O2	[M-H]-	Palmitoleic Acid	Lipids	Free fatty acids	373-49-9	1	423351	310481	157567	612429	564978	436840	158253	126239	131583	79449.9	85793.8	58493.1	52831.6	42993.3	45367.7	136242	141742	76082.2	52639.9	70238.9	46066	49880.9	88375.7	53367.7	52488.2	45905.7	72752.3	35675.9	36007	50566	88307.8	113132	78234.1	163209	217133	276676	116872	97973.9	132006
mws0042	305.07	125.02	306.074	C15H14O7	[M-H]-	Epigallocatechin	Flavonoids	Flavanols	970-74-1	2	22184.1	20206.9	27970.4	38837.9	16536.7	18682.7	25355.6	23748.5	20633.2	12373.6	22180.3	26645.7	5554.45	8072.86	20446.1	14107	14995	14787.4	1236.23	5162.93	674.567	6068.92	3378.68	10821.2	9	9	9	16369.9	15622.2	5627.22	252958	267378	220371	3.4378e+06	2.49727e+06	3.33027e+06	725728	802820	301428
MWS80007	311.22	249.22	312.23	C18H32O4	[M-H]-	13-Hydroperoxy-9Z,11E-octadecadienoic acid*	Lipids	Free fatty acids	23017-93-8	3	334518	751020	852877	694264	1.98397e+06	1.05003e+06	1.67352e+06	1.68055e+06	1.56825e+06	158217	126469	94782.7	7371.03	11885	9141.37	1.23725e+06	825802	566662	9929.03	7633.28	849.399	14772.1	15988.9	14403.5	62641.2	74139.1	56937.3	6280.15	7082.54	9743.31	41115.9	47869.9	46426.7	285246	235725	394787	128816	93870.1	96573.3
Lmbn005287	311.22	249.22	312.23	C18H32O4	[M-H]-	7S,8S-DiHODE; (9Z,12Z)-(7S,8S)-Dihydroxyoctadeca-9,12-dienoic acid*	Lipids	Free fatty acids	143288-65-7	3	334518	751020	852877	694264	1.98397e+06	1.05003e+06	1.67352e+06	1.68055e+06	1.56825e+06	158217	126469	94782.7	7371.03	11885	9141.37	1.23725e+06	825802	566662	9929.03	7633.28	849.399	14772.1	15988.9	14403.5	62641.2	74139.1	56937.3	6280.15	7082.54	9743.31	41115.9	47869.9	46426.7	285246	235725	394787	128816	93870.1	96573.3
mws2608	222.1	84.05	221.09	C8H15NO6	[M+H]+	N-Acetyl-D-galactosamine	Others	Saccharides	1811-31-0	3	1.79379e+06	1.20326e+06	1.19298e+06	1.80449e+06	1.93496e+06	2.1138e+06	2.15587e+06	1.92444e+06	1.80187e+06	2.96922e+06	2.68334e+06	2.85894e+06	1.78082e+06	2.07444e+06	1.88192e+06	1.46422e+06	1.3071e+06	1.60461e+06	2.02092e+06	2.42672e+06	2.65952e+06	1.47495e+06	1.54129e+06	1.50983e+06	2.7498e+06	2.17903e+06	2.36532e+06	2.46795e+06	2.39941e+06	2.87727e+06	2.68388e+06	3.09648e+06	3.53315e+06	2.41401e+06	2.38557e+06	2.25629e+06	1.38521e+06	1.28664e+06	1.07367e+06
pmn001691	327.22	291.2	328.225	C18H32O5	[M-H]-	9,12,13-Trihydroxy-10,15-octadecadienoic acid	Lipids	Free fatty acids	-	1	38765.4	51463.2	43735	144442	162519	200240	97443.4	139826	130869	85450.2	160088	135684	37720.1	71022.6	33069.9	85490.5	106097	77540.6	13816.1	21283.5	15227.6	18788.4	33594.4	34882.9	39217.2	29538.3	22503	10239.6	23639.2	55135.5	275143	150205	214810	89521.5	88722.4	87038.6	95999.7	34572.6	103610
Zmdp000376	130.09	84.08	129.09	C5H11N3O	[M+H]+	4-Guanidinobutanal	Others	Aldehyde compounds	-	3	8.37558e+06	9.64768e+06	9.9565e+06	5.90423e+06	6.66666e+06	6.67178e+06	2.55368e+07	2.10201e+07	17496065	2.78779e+07	2.20613e+07	2.1173e+07	1.53328e+07	1.51683e+07	1.46711e+07	2.39545e+07	2.08538e+07	2.82644e+07	7.65508e+06	8.5492e+06	6.96178e+06	8.2529e+06	9.87827e+06	1.26947e+07	9263306	9.84362e+06	1.03904e+07	2.00927e+07	1.61865e+07	2.13623e+07	8.81929e+06	9.4181e+06	9.8399e+06	2.23753e+07	2.06611e+07	2.63395e+07	9.77129e+06	9.97998e+06	9.42596e+06
Zmzp006906	673.19	331.08	672.184	C36H32O13	[M+H]+	Tricin-4'-O-[β-guaiacyl-(9''-O-p-coumaroyl)glycerol]ether	Flavonoids	Flavones	-	1	326165	115754	134452	410624	933280	994007	303093	379435	427125	1.56165e+06	1.99969e+06	1.83828e+06	558237	433586	450792	1.00157e+06	911643	368578	2.19241e+07	3.13028e+07	2.77397e+07	2.58131e+06	2.05908e+06	2.47396e+06	1.33699e+06	713930	452787	456096	1.13796e+06	404469	172765	204347	229265	5524.32	554.532	4574.35	11830.5	2912.59	2465.4
Lmgp002452	331.1	132.04	330.095	C14H18O9	[M+H]+	2-Glucosyloxy-(4-hydroxyphenyl)acetic acid (Dhurrin acid)	Phenolic acids	Phenolic acids	-	2	5.51963e+06	5.78572e+06	4.92339e+06	4.73404e+06	5.62563e+06	5.57521e+06	5.64929e+06	5.29315e+06	5.25585e+06	5.63126e+06	5.56683e+06	5.87016e+06	3.74753e+06	3.95195e+06	4.06525e+06	5.5886e+06	5.58927e+06	6.39177e+06	3.35295e+06	4.4063e+06	4.01442e+06	3.79692e+06	4.21499e+06	4.0447e+06	3.04793e+06	2.76875e+06	2.99404e+06	3.66917e+06	3.59659e+06	4.06246e+06	994900	1.27683e+06	1.24868e+06	550302	518367	669694	73799.8	126802	79406.3
pmb0880	482.32	341.31	481.317	C23H48NO7P	[M+H]+	LysoPE 18:0(2n isomer)	Lipids	LPE	-	3	14930.4	8308.45	9225.78	234812	163648	163718	138996	136880	124181	6050.28	8634.7	4510.06	3659.2	3389.71	3332.57	163644	149529	208979	9096.91	22996.9	22521.5	3529.5	5182.08	2081.2	30662.7	30523.5	18408	1683.41	2077.66	2511.58	13884.2	13495.9	13939.5	186357	170223	148665	124652	149970	145287
Xmzn007677	580.36	506.33	581.264	C33H35N5O5	[M-H]-	Ergotamine	Alkaloids	Plumerane	113-15-5	3	4.06028e+06	4.40219e+06	4.07816e+06	1.47302e+07	1.49212e+07	1.69783e+07	1.0971e+07	9.03497e+06	7.90225e+06	4.07152e+06	4.20478e+06	4.05558e+06	1.13169e+06	1.16128e+06	1.01894e+06	4.20953e+06	4.54816e+06	5.69805e+06	579291	988479	727495	942820	964113	1.01305e+06	5.574e+06	5.62092e+06	5.92424e+06	297968	330741	538538	2.14341e+06	2.2132e+06	1.77948e+06	4.64678e+07	4.9472e+07	3.51334e+07	4.83997e+07	55607808	5.06795e+07
pmb0197	298.11	166.07	297.107	C11H15N5O5	[M+H]+	N7-Methylguanosine	Nucleotides and derivatives	Nucleotides and derivatives	20244-86-4	3	653623	686639	659778	976909	831953	951429	160439	168400	143112	1.00821e+06	1.18907e+06	1.30652e+06	267227	284792	330880	105272	133418	256756	122189	150158	113086	135922	132188	122079	332197	294385	375359	395212	343000	222383	284840	296630	276578	129653	126688	130995	95708.2	115324	134074
pmp001264	274.27	256.27	273.267	C16H35NO2	[M+H]+	Hexadecylsphingosine	Lipids	Sphingolipids	-	3	7.07431e+06	5.61361e+06	7.4429e+06	6.31049e+06	5.36071e+06	6.94583e+06	5.25442e+06	4.32574e+06	6.46991e+06	8.37165e+06	6.21876e+06	5.10392e+06	5.22383e+06	5.69373e+06	6.00959e+06	5.14819e+06	4.33447e+06	4.49341e+06	6.11498e+06	6.80216e+06	7.20145e+06	5.98478e+06	4.89119e+06	5.9419e+06	6.03272e+06	4.98472e+06	5.40241e+06	5.09578e+06	5.79385e+06	4.47801e+06	5.4123e+06	5.89971e+06	6.02108e+06	4.65388e+06	4.58631e+06	4.6786e+06	4.56803e+06	4.59624e+06	5.09081e+06
Hmtp000776	168.07	105.03	167.058	C8H9NO3	[M+H]+	4,5,6-Trihydroxy-2-cyclohexen-1-ylideneacetonitrile	Alkaloids	Alkaloids	-	3	2.74677e+06	3.22889e+06	3.44205e+06	2.4853e+06	3.39159e+06	3.36799e+06	1.08387e+06	782269	842785	521171	561859	585788	836031	863589	821052	656165	503775	891145	201713	376418	264217	218924	240767	248268	690102	749979	738679	250261	106980	119122	507325	547977	537905	939737	830453	982106	181908	171488	161705
pme2074	322.2	130.05	323.21	C18H29NO4	[M-H]-	Jasmonoyl-L-Isoleucine	Amino acids and derivatives	Amino acids and derivatives	120330-93-0	3	2.28168e+06	2.99788e+06	1.73297e+06	1.0357e+07	7.48263e+06	8.8674e+06	6.08359e+06	5.41427e+06	4.24257e+06	4.68715e+06	1.16132e+07	6.17006e+06	800902	969514	1.15107e+06	4.63613e+06	3.74732e+06	3.91116e+06	164243	19233	36402	200595	370968	405172	756905	907841	864703	55163.3	96422.7	104052	921957	1.16879e+06	681960	285288	163784	341702	144621	189954	217092
pmn001320	237.08	163.04	238.084	C12H14O5	[M-H]-	1-O-p-Cumaroylglycerol	Phenolic acids	Phenolic acids	106055-11-2	3	53880.2	48447.4	45464.6	336086	299528	256270	1.49688e+06	1.33105e+06	1.42026e+06	396798	339851	369421	244299	174028	312622	780667	703944	673246	138391	65522.8	136441	68048.4	112690	93865.4	168259	188257	115364	32331.5	55960.2	32635.3	786486	1.47026e+06	1.03198e+06	127774	98254.5	30198.1	201594	43899.7	10677.1
Lmbn005443	293.21	235.17	294.219	C18H30O3	[M-H]-	13-KODE; (9Z,11E)-13-Oxooctadeca-9,11-dienoic acid*	Lipids	Free fatty acids	54739-30-9	2	256096	121002	139431	2.02686e+06	1.77912e+06	872869	86300.8	73087.8	87824.5	50391.1	83114	34889.6	17878.1	26757.9	17533.7	60996.4	49837.4	82965.7	1905.82	7296.89	5580.94	3282.12	1483.04	1872.02	19726.5	21184.6	10230.9	3906.08	3751.66	3197.51	241667	216027	259849	182989	201699	296330	167513	60927.3	185396
Qmgp102003	468.31	184.07	467.304	C29H41NO4	[M+H]+	O-Acetyljervine	Alkaloids	Steroid alkaloids	14788-78-4	1	2.54515e+06	2.66994e+06	2.20391e+06	2.4909e+06	2.48345e+06	2.38197e+06	729734	734776	696973	988296	1.10243e+06	1.10813e+06	342003	395594	336744	645111	573054	680614	247389	404314	348092	229398	322394	254482	1.52423e+06	1.37683e+06	1.70998e+06	74209.7	99404.2	125413	498709	607441	478029	3.44383e+06	3.68975e+06	3.01175e+06	3.96459e+06	5.1195e+06	3.99848e+06
Zmdn011161	239.07	223.03	240.079	C15H12O3	[M-H]-	Chrysophanol-9-anthrone	Quinones	Anthraquinone	491-58-7	3	1.56295e+06	1.73667e+06	1.94224e+06	718312	484578	861116	7.68866e+06	1.42054e+07	1.05608e+07	1.23882e+06	1.92239e+06	1.65109e+06	4.719e+06	1.21882e+06	1.93672e+06	2.01528e+07	6.18881e+06	1.14284e+07	1.12989e+06	1.16131e+06	1.16943e+06	1.06012e+06	1.23529e+06	2.14045e+06	1.46507e+06	1.81703e+06	1.93663e+06	1.70201e+06	1.63139e+06	1.18772e+06	1.22545e+06	1.75781e+06	1.97193e+06	1.24938e+06	1.31595e+06	1.29568e+06	1.59211e+06	1.19405e+06	1.41531e+06
MWS201444	204.1	84.04	203.091	C7H13N3O4	[M+H]+	Gln-Gly	Amino acids and derivatives	Amino acids and derivatives	2650-65-9	3	1.63258e+06	1.51002e+06	1.72747e+06	2.07806e+06	2.50148e+06	1.94189e+06	1.69841e+06	1.94912e+06	2.20364e+06	2.86e+06	3.02756e+06	4.3743e+06	2.4185e+06	1.90623e+06	2.08854e+06	1.46522e+06	1.55413e+06	1.61796e+06	2.96052e+06	2.43405e+06	2.80568e+06	1.59496e+06	1.25013e+06	1.86434e+06	2.24884e+06	2.15931e+06	2.24659e+06	3.17557e+06	2.71222e+06	2.62106e+06	3.07611e+06	3.85655e+06	2.96448e+06	3.09126e+06	3.07399e+06	3.14863e+06	1.07135e+06	1.33e+06	1.23102e+06
Wafn011571	295.23	195.14	296.235	C18H32O3	[M-H]-	alpha-Hydroxylinoleic acid*	Lipids	Free fatty acids	57818-44-7	2	2.43572e+06	907272	766472	8.06586e+06	3.49084e+06	2.90858e+06	722749	1.09093e+06	1.23509e+06	1.2238e+06	1.7726e+06	896134	289605	356752	247142	753733	539849	1.88058e+06	122140	423868	574281	70673.9	48614.8	47981.6	858496	428727	313798	30452.9	47782.3	45067.4	3.79658e+06	3.604e+06	4.03646e+06	1.52421e+06	1.91501e+06	1.62444e+06	1.48349e+06	732992	2.51686e+06
pmb2640	199.17	199.17	200.178	C12H24O2	[M-H]-	Dodecanoic acid (Lauric acid)	Lipids	Free fatty acids	143-07-7	3	858835	604047	517932	1.17485e+06	1.11942e+06	850394	837826	210957	317812	259787	339137	159179	341717	247077	279645	2.11899e+06	736207	1.18003e+06	94530.1	138366	158500	195550	107867	165029	203725	159242	148734	260011	227112	285066	227715	231909	257638	307283	317332	420191	147728	162541	131564
Hmcn000192	209.07	59.01	210.074	C7H14O7	[M-H]-	Sedoheptulose	Others	Saccharides	3019-74-7	3	347618	254746	260682	661951	527725	515660	158986	185825	183728	45342.1	45313.3	65313.5	472468	738065	648649	157634	200644	196119	40521	34676.3	72439.7	590697	778640	658279	473300	281855	373066	1.64383e+06	1.53456e+06	1.35715e+06	579179	544151	511865	402219	360222	389881	510099	431685	504808
Hagn002801	385.08	85.03	386.1	C20H18O8	[M-H]-	5,6,7,5'-tetramethoxy-3',4'-methylenedioxyflavonoid	Flavonoids	Flavones	-	3	3.75818e+06	2.24474e+06	4.49259e+06	96538.1	311540	253937	1.51206e+06	1.24797e+06	1.52869e+06	7.30123e+06	7.34524e+06	8.13209e+06	1.21691e+07	3.81205e+06	1.32079e+07	3.35859e+06	2.32414e+06	1.59006e+06	1.37625e+06	908805	1.35198e+06	1.50038e+06	7.03834e+06	1.70201e+06	2.94226e+06	3.08847e+06	3.07313e+06	4.07558e+06	3.73583e+06	4.09198e+06	2.60498e+06	3.05357e+06	2.87897e+06	61596.4	37093.7	106076	40930.1	14214.1	14703.7
pme2292	89.11	72.08	88.1	C4H12N2	[M+H]+	Putrescine	Alkaloids	Alkaloids	110-60-1	3	2.50463e+07	2.98075e+07	3.03166e+07	2.73559e+07	3.93265e+07	4.16461e+07	2.8328e+06	2.0878e+06	2.3801e+06	4.93129e+06	4.24131e+06	4.86796e+06	8.19176e+06	6.08592e+06	7.06381e+06	2.05277e+06	1.17401e+06	2.92314e+06	488574	792412	661958	5.70152e+06	4.38451e+06	5.26899e+06	1.35905e+07	1.08211e+07	1.29548e+07	1.16161e+07	1.34341e+07	1.20783e+07	6.13654e+06	5.9237e+06	3.54854e+06	4.26771e+07	4.42148e+07	2.45187e+07	3.83886e+06	6.22948e+06	2.72476e+06
Lmsn000363	325.13	145.07	326.137	C16H22O7	[M-H]-	Raspberryketone glucoside	Phenolic acids	Phenolic acids	38963-94-9	1	46821937	4.84267e+07	4.72258e+07	4.09619e+07	5.39428e+07	5.24792e+07	1.28231e+07	1.01087e+07	9.2156e+06	555630	642540	612288	2.66203e+06	3.39955e+06	3.5291e+06	3.28771e+07	3.45128e+07	5.46402e+07	1.30081e+06	2.19176e+06	1.62188e+06	4.42519e+06	6.03428e+06	3.70971e+06	3.97653e+07	4.27321e+07	3.85638e+07	6.29574e+06	7.52266e+06	1.19272e+07	1.50784e+07	1.46295e+07	1.4763e+07	3.4001e+07	3.17025e+07	2.85454e+07	1.61908e+07	1.30443e+07	1.25798e+07
Ymjm000140	369.11	177.05	368.111	C17H20O9	[M+H]+	3-O-Caffeoylquinic acid methyl ester*	Phenolic acids	Phenolic acids	123483-19-2	2	1.99468e+07	1.30383e+07	1.41019e+07	1.40628e+07	1.08834e+07	1.10735e+07	1.66796e+07	1.36274e+07	1.57676e+07	1.80175e+07	1.87852e+07	1.78585e+07	1.74091e+07	1.8575e+07	1.50339e+07	2.18092e+07	1.35281e+07	2.53291e+07	2.77404e+06	6.92272e+06	5.0297e+06	3.26642e+07	2.88706e+07	3.5832e+07	7.50435e+07	7.49884e+07	8.05163e+07	7.58042e+07	73966496	6.88899e+07	5.79568e+07	6.3818e+07	6.2663e+07	4.95078e+07	5.43879e+07	3.50768e+07	6.75869e+06	4.82432e+06	2.85526e+06
mws0192	117.02	73.03	118.027	C4H6O4	[M-H]-	Succinic acid	Organic acids	Organic acids	110-15-6	1	2.26267e+07	1.7741e+07	1.8198e+07	1.60366e+07	1.16648e+07	1.09964e+07	1.83776e+07	1.20406e+07	1.1282e+07	6.05713e+07	5.87476e+07	5.24738e+07	3.40344e+07	3.19453e+07	2.11981e+07	2.34948e+07	1.68347e+07	1.31425e+07	1.35505e+07	1.03944e+07	1.4481e+07	8.93604e+06	6.45468e+06	1.18592e+07	1.46252e+07	1.26522e+07	1.52407e+07	1.65539e+07	1.91037e+07	1.79077e+07	9.04028e+06	9.39114e+06	8.61993e+06	5.329e+07	7.42723e+07	4.3607e+07	68679979	7.00272e+07	6.40226e+07
pmp000579	463.12	301.07	462.116	C22H22O11	[M+H]+	Diosmetin-7-O-galactoside*	Flavonoids	Flavones	-	1	58923.4	48749.6	33404.9	106566	214208	183504	156291	101177	171487	150144	84260.6	137182	2.95965e+06	2.76817e+06	3.40187e+06	77079.9	45546.7	85770	17679.3	38370.5	13822	4.37714e+06	4.22701e+06	4.59076e+06	419912	328223	251464	4.08799e+06	4.46414e+06	5.49766e+06	1.07819e+06	889730	951444	36396.3	26277.5	16656.4	39561.9	70239	45709.8
pmd0130	468.31	184.07	467.301	C22H46NO7P	[M+H]+	LysoPC 14:0	Lipids	LPC	20559-16-4	1	2.03187e+06	2.07033e+06	1.80682e+06	1.98269e+06	2.00769e+06	1.93223e+06	648202	586136	575996	786131	947370	1.00101e+06	282982	335968	313374	563152	499712	603647	217041	365459	284812	205767	286052	255064	1.34472e+06	1.10574e+06	1.44372e+06	71538.1	97179.2	128021	464101	496495	419597	2.83291e+06	3.20986e+06	2.5276e+06	3.32568e+06	4.60109e+06	3.43805e+06
Zmhn001703	331.07	169.02	332.074	C13H16O10	[M-H]-	5-O-Galloyl-D-hamamelose*	Phenolic acids	Phenolic acids	-	3	42323.7	29709.8	70546.5	5.1639e+06	2.96528e+06	2.22889e+06	547421	487479	140540	270612	271641	234961	253460	264715	257384	297593	363000	253796	320299	369832	360356	1.00261e+06	1.03e+06	1.00651e+06	108176	106783	45502.5	228714	225109	280165	502300	438123	466040	178481	224531	185092	134440	203922	153755
pme1654	209.12	59.02	210.126	C12H18O3	[M-H]-	Jasmonic acid	Organic acids	Organic acids	77026-92-7	3	2.4689e+06	2.41997e+06	1.95085e+06	8.48196e+06	6.37947e+06	8.41979e+06	6.67673e+06	5.1032e+06	4.80955e+06	8.03517e+06	1.71524e+07	9.60583e+06	867809	1.0659e+06	1.2468e+06	6.34591e+06	4.40971e+06	3.66312e+06	545233	48639.9	104102	448461	654524	775179	1.13045e+06	2.55694e+06	1.35672e+06	139636	169687	229755	641471	833017	456969	1.56812e+06	1.09257e+06	1.79234e+06	251410	348501	347658
Lmhp001461	229.15	70.07	228.147	C11H20N2O3	[M+H]+	L-Prolyl-L-Leucine	Amino acids and derivatives	Amino acids and derivatives	52899-07-7	2	919820	921830	853392	1.67945e+06	1.8018e+06	2.04704e+06	724729	596269	779739	1.51865e+06	1.53771e+06	1.47148e+06	1.01435e+06	940731	955653	552166	489531	546631	372650	484121	358224	422955	444705	487468	483505	508351	566729	896936	853261	736837	1.09804e+06	817501	866955	6.42057e+06	5.5942e+06	8.93074e+06	577926	636840	410641
pmb2928	331.07	313.06	332.074	C13H16O10	[M-H]-	Gallic acid-4-O-glucoside	Phenolic acids	Phenolic acids	84274-52-2	3	12682.8	3559.34	2374.51	86712.2	45181.5	69500.3	4.05432e+06	2.40919e+06	3.26763e+06	1.58642e+06	1.71747e+06	1.86438e+06	1.28078e+06	1.69973e+06	1.56692e+06	936817	1.01106e+06	728518	175499	219337	329898	1.21189e+06	1.26609e+06	986452	136555	190671	237700	3.57585e+06	4.43515e+06	4.22518e+06	1.62954e+06	1.50861e+06	1.38715e+06	1.01539e+06	915634	1.17778e+06	230045	141646	109270
Rfmb320	144.1	84.08	143.095	C7H13NO2	[M+H]+	1-Methylpiperidine-2-carboxylic acid	Organic acids	Organic acids	7730-87-2	3	2.69908e+06	2.62818e+06	1.88299e+06	7.34607e+06	8.23876e+06	8.55291e+06	5.01407e+06	5.89911e+06	5.14634e+06	4.7894e+06	5.26047e+06	5.43205e+06	1.07192e+07	1.16601e+07	1.18121e+07	3.2548e+06	2.68877e+06	1.81686e+06	4.64387e+06	3.08359e+06	3.48693e+06	1.27508e+07	1.31574e+07	1.43589e+07	5.73523e+06	3.79073e+06	3.25354e+06	9.9351e+06	1.05242e+07	1.05057e+07	2.04896e+07	1.91475e+07	1.92919e+07	8.22782e+06	8.9754e+06	1.80639e+07	3.11185e+06	3.50227e+06	2.85011e+06
mws0458	151.04	136.02	152.047	C8H8O3	[M-H]-	Vanillin; 4-Hydroxy-3-Methoxybenzaldehyde*	Phenolic acids	Phenolic acids	121-33-5	3	1.07542e+06	833158	643076	3.0246e+06	2.36764e+06	3.1877e+06	4.64721e+06	4.41215e+06	4.42501e+06	2.33125e+06	2.92891e+06	2.37621e+06	1.22939e+06	928755	1.06722e+06	3.28958e+06	3.4455e+06	2.38707e+06	8.7593e+06	8.64372e+06	7.22047e+06	3.48225e+06	4.5639e+06	3.89106e+06	1.29677e+06	1.05076e+06	857237	530883	820165	867503	2.55427e+06	2.99548e+06	2.74215e+06	290697	256401	319463	115769	102710	106748
MWS201479	239.1	136.08	238.095	C11H14N2O4	[M+H]+	Tyr-Gly	Amino acids and derivatives	Amino acids and derivatives	673-08-5	2	77210.4	66617.1	67994.9	182713	161746	160691	139185	145758	154642	167368	204507	191940	154009	151469	140609	134111	110339	107343	80049.2	80891.8	79444.9	89216.5	78952.5	129315	100989	121436	136372	119524	90975.3	110953	393806	295205	305060	1.49958e+06	1.16637e+06	1.66275e+06	293059	299558	274079
pma3101	256.08	124.04	256.082	C11H14NO6+	[M]+	Nicotinate D-ribonucleoside	Others	Vitamin	17720-18-2	3	2.68085e+06	2.55403e+06	2.60081e+06	6.46701e+06	6.85945e+06	6.23761e+06	4.20086e+06	3.65718e+06	3.5597e+06	1.96483e+06	2.19343e+06	2.21645e+06	2.25992e+06	2.15311e+06	2.04392e+06	2.4126e+06	2.59839e+06	2.83006e+06	722852	760072	865195	2.27226e+06	1.25791e+06	1.42666e+06	1.52262e+06	1.44328e+06	1.20881e+06	2.99551e+06	2.52307e+06	2.79864e+06	2.31579e+06	2.60636e+06	2.42654e+06	7.70468e+06	7.19597e+06	7.11468e+06	7.74083e+06	6.58452e+06	6.90419e+06
Rfmb087	311.22	293.21	312.23	C18H32O4	[M-H]-	9-Hydroxy-13-oxo-10-octadecenoic Acid	Lipids	Free fatty acids	-	3	3.9211e+06	3.9951e+06	3.94868e+06	1.19201e+07	8.28022e+06	7.77699e+06	2.08483e+06	2.88824e+06	3.01325e+06	1.86787e+06	2.94978e+06	2.34477e+06	66972.5	228023	59364.8	3.43841e+06	3.80389e+06	1.80966e+06	87335.4	212191	189227	35892.4	23770.7	23380.3	601739	378771	445860	12906.8	12232	13759.3	376439	386217	436388	762576	744694	2.54224e+06	1.81481e+06	575305	1.56692e+06
mws0282	203.08	116.05	204.09	C11H12N2O2	[M-H]-	L-Tryptophan	Amino acids and derivatives	Amino acids and derivatives	73-22-3	1	3.06507e+07	2.95637e+07	3.02039e+07	4.14157e+07	4.58863e+07	4.70335e+07	1.17011e+07	8.75444e+06	9.97397e+06	2.43996e+06	2.55623e+06	2.24098e+06	1.43163e+06	1.2413e+06	1.40237e+06	7.69562e+06	7.38754e+06	7.58243e+06	3.48494e+06	6.41975e+06	5.00916e+06	687207	734321	677494	8.65149e+06	1.1122e+07	1.15322e+07	967012	678515	822673	3.90437e+06	4.83152e+06	4.50078e+06	7.94627e+06	7.47102e+06	6.1721e+06	4.86772e+06	5.35309e+06	4.25805e+06
Hmcn000773	507.17	179.05	508.179	C21H32O14	[M-H]-	6'-O-Glucosylaucubin	Terpenoids	Sesquiterpenoids	-	3	125226	150234	158300	85938.7	102508	77225.8	91219	60561.1	56859.4	170162	154810	166678	98857.1	105037	86848.7	43903.3	47174	46168.4	60132.4	77301.1	69557.4	41004.2	25325.1	39041.7	60037.6	50329.6	86575.6	38064.8	21102	30972.1	27145	26851	27064	207421	189207	189616	28031.6	23702.4	16308
Hmsp005265	289.11	123.04	288.1	C16H16O5	[M+H]+	3'-Deoxysappanol	Others	Alcohol compounds	-	3	53277.1	91991.8	70620.1	539612	762813	712970	4.56342e+06	4.38805e+06	4.80534e+06	1.67441e+06	2.72276e+06	2.58841e+06	21817.6	53369.6	78162.1	3.81676e+06	2.94663e+06	2.24858e+06	6725.25	3866.11	4612.64	40141.8	26443.9	22439.2	9	9	9	121152	139692	81977.9	159417	170770	83547.5	1.3786e+06	1.44754e+06	1.26987e+06	664230	612192	590349
pmb0801	346.11	184.06	345.106	C14H19NO9	[M+H]+	4-Pyridoxic acid-O-glucoside	Others	Vitamin	-	1	254585	224812	209835	1.19258e+06	824123	825434	1.08745e+06	987297	1.36945e+06	143930	122073	176804	447603	446727	441045	836280	983329	497445	632900	274579	140883	757776	873886	966888	238504	211305	212296	3.11154e+06	2.57806e+06	2.8003e+06	876069	898719	1.60278e+06	600595	689744	585846	590419	585053	511940
pmb2999	461.11	299.1	462.116	C22H22O11	[M-H]-	Chrysoeriol-5-O-glucoside	Flavonoids	Flavones	-	3	12802.3	14922.4	6454.83	111618	45219.7	166623	124763	138991	94256.6	112816	42849	17400.2	46001.2	107723	88447.6	76655.6	70061	98531.8	150694	100172	92428.5	693880	1.55288e+06	867688	4.7547e+06	4.98157e+06	5.28609e+06	2.53155e+06	1.72007e+06	2.63367e+06	2.8671e+06	3.6149e+06	2.73797e+06	247751	224769	158087	449171	979468	553424
Lmhp009129	482.32	184.07	481.317	C23H48NO7P	[M+H]+	LysoPC 15:0(2n isomer)	Lipids	LPC	-	1	797720	860061	792960	2.25144e+06	3.11615e+06	2.3432e+06	1.8239e+06	2.07581e+06	2.29085e+06	789320	915072	873171	292884	346210	341544	1.954e+06	1.90315e+06	931356	420930	616992	584219	653239	716427	686811	700295	581256	640606	293265	369348	448359	908146	1.09027e+06	946180	1.3247e+06	1.34028e+06	1.77689e+06	1.0693e+06	1.43153e+06	1.18915e+06
pma6460	337.09	163.04	338.1	C16H18O8	[M-H]-	4-O-p-Coumaroylquinic acid	Phenolic acids	Phenolic acids	32451-86-8	3	252403	166059	171329	5350.38	3308.29	9	7684.19	14449.4	3203.23	691277	731285	847591	852587	545722	640472	36231.2	31846.4	116827	35241.4	3631.93	3787.31	1.11287e+06	831753	902554	479783	540310	505248	777393	734072	1.10371e+06	239906	248758	304298	32202.5	27773.5	5590.33	3916.01	3594.26	5351.23
MWSslk208	301.22	301.22	302.225	C20H30O2	[M-H]-	Kaurenoic Acid	Terpenoids	Ditepenoids	6730-83-2	2	298943	135601	200446	242713	123317	248921	1.15373e+06	1.35269e+06	1.13233e+06	244769	199539	189235	236890	122115	174208	413401	7.95475e+06	1.08962e+06	142081	203833	229025	951082	2.15952e+06	569046	166481	162771	137259	113338	177470	152687	103002	296774	108732	94731.4	75586.5	70077.1	61062.7	62748.7	57496.3
pme3443	207.07	192.04	208.074	C11H12O4	[M-H]-	Sinapinaldehyde	Phenolic acids	Phenolic acids	4206-58-0	3	69387	43585.3	24619.3	357717	264579	309683	327070	336091	509241	290382	364001	292893	131094	89208.9	101307	787138	570931	500336	2.59352e+06	1.81533e+06	2.57431e+06	374333	400139	356870	576949	523477	579713	118535	136043	160940	186029	179900	161785	79495.3	47054.7	53808.7	28938.8	22303	21921.7
Wbtp003341	291.09	139.04	290.079	C15H14O6	[M+H]+	(3,5-dihydroxyphenyl)-(4-hydroxy-2,6-dimethoxyphenyl)methanone*	Others	Ketone compounds	-	1	27417.3	15066.9	16532	188722	88607.8	90171.4	209442	165161	164120	513451	280257	990610	16902.6	30030.5	16747.7	214941	288994	207284	55558.1	17925	26142.4	17638.9	18950.4	19111.6	15677	16910.6	15125.8	57614.8	30786.1	53081.6	4.69821e+06	4.53222e+06	5.2283e+06	7.35498e+07	7.82282e+07	7.61174e+07	7.12146e+07	7.30323e+07	7.0684e+07
MWSslk133	257.18	195.18	258.183	C14H26O4	[M-H]-	1,14-Tetradecanedioic Acid	Lipids	Free fatty acids	821-38-5	3	27652.9	22443.3	23878.1	37160.9	31570	28551.4	26483	26814.9	25991.4	23254.9	21842.1	23123.6	25404.8	25412	28034.8	28761.5	26940.5	27112.3	17084.4	21970.2	17533.5	21881.8	23689	26238	24527.8	26683.1	26301.4	28454.2	26618.6	26818.4	24597.2	26951.5	32165.5	23059.4	24420	21072.4	21599	20485.5	26653.5
pme3188	323.03	211	324.036	C9H13N2O9P	[M-H]-	Uridine 5'-monophosphate	Nucleotides and derivatives	Nucleotides and derivatives	58-97-9	1	103243	105467	94568.3	235533	204471	203527	170613	125375	123806	195625	154512	183738	36733.4	29470.4	30411.7	154406	169562	153949	139015	125706	160893	54376	57986	57544.1	86962.2	136963	168741	31489.3	27663.7	20758.4	102994	104912	110954	2.18013e+06	2.21936e+06	1.60673e+06	2.06045e+06	2.40031e+06	2.40208e+06
MWS00204g	104.07	58.07	103.063	C4H9NO2	[M+H]+	N-Ethylglycine*	Amino acids and derivatives	Amino acids and derivatives	627-01-0	3	1.15213e+07	9.28244e+06	9.25231e+06	8.9183e+06	9.03496e+06	7.33091e+06	6.78803e+06	5.60973e+06	6.52392e+06	8.90108e+06	8.63604e+06	7.20008e+06	3.91166e+06	5.19895e+06	4.4228e+06	6.05842e+06	5.31815e+06	7.81302e+06	2.6582e+06	3.32466e+06	2.94149e+06	5.81059e+06	4.80279e+06	5.2397e+06	1.43944e+07	1.67852e+07	1.63201e+07	5.27097e+06	5.56596e+06	5.11912e+06	8.83109e+06	8.68032e+06	8.19446e+06	1.47797e+07	1.30595e+07	1.35189e+07	1.17159e+07	1.2227e+07	1.21156e+07
pmp001267	320.29	302.29	319.288	C21H37NO	[M+H]+	2-(Dodecylamino)-3-phenyl-1-propanol	Others	Alcohol compounds	-	3	50401.5	42402.1	40922.9	100605	110429	98623.9	35644.2	39597.3	36980	68707	71700.7	66783.7	9995.53	14050.4	12985.1	38116.3	24775.4	34594.5	24199.2	36638.8	29554.9	12644.3	17898.5	15889.5	18770.3	19233.1	18164.2	15780.8	7191.7	7442.43	43804.3	45942.8	46024.1	36867.2	36029.4	36498.4	3441.32	6275.1	6824.39
Lmhp008885	440.28	299.26	439.27	C20H42NO7P	[M+H]+	LysoPE 15:0(2n isomer)	Lipids	LPE	-	2	305335	304877	315402	443370	691939	592279	349383	406731	500306	251022	243030	268984	82485	95349	78530.1	434377	386449	178330	129352	188015	187365	169898	208144	222245	219755	143824	164266	63858.1	93649.7	119867	298834	316377	288527	271344	242415	419627	183224	225346	196607
Jmgn005927	287.06	125.03	288.063	C15H12O6	[M-H]-	2-hydroxynaringenin	Flavonoids	Flavanones	-	2	461573	175879	171852	4.10756e+06	2.37248e+06	2.84384e+06	5.70864e+07	4.83464e+07	4.68164e+07	1.76908e+08	6.35608e+07	7.7638e+07	1.55198e+06	1.88301e+06	1.49908e+06	2.2708e+07	1.04595e+07	1.11079e+07	169239	418724	204449	1.33384e+06	464171	842336	425665	246254	199319	3.22159e+06	4.02985e+06	1.47003e+06	2.03099e+06	1.77284e+06	1.66214e+06	831979	580151	1.25505e+06	496856	445593	157542
Lmbn005369	295.23	195.14	296.235	C18H32O3	[M-H]-	13(S)-HODE;13(S)-Hydroxyoctadeca-9Z,11E-dienoic acid*	Lipids	Free fatty acids	10219-69-9	2	2.32817e+06	1.01067e+06	831446	7.18134e+06	3.37296e+06	2.87057e+06	672271	1.25112e+06	1.31119e+06	1.31685e+06	1.55946e+06	868632	266208	337036	243836	926098	512619	1.89287e+06	117211	386124	575682	72430.2	53945.3	46808.9	841456	447517	313600	32822	52468.6	47667.8	3.45725e+06	3.31564e+06	3.60866e+06	1.50679e+06	1.85459e+06	1.68583e+06	1.407e+06	818116	2.42301e+06
Lmbn007891	313.24	183.14	314.246	C18H34O4	[M-H]-	Hydroxy ricinoleic acid	Lipids	Free fatty acids	-	1	40062.5	26966.5	25064.1	396413	238412	215478	93755.6	120086	118611	34492	68584.8	36554.4	6818.61	8234.85	7069.74	126916	104511	42735.3	9460.5	9061.74	9953.13	6087.53	5161.76	5154.07	18175.6	18529	18783.4	4616.54	11884.1	8689.83	562696	480106	465527	130222	131333	256052	139007	93391.7	161883
Lmhp005550	441.2	177.05	440.195	C24H28N2O6	[M+H]+	N,N'-Diferuloylputrescine	Alkaloids	Phenolamine	42369-86-8	1	28741.4	20170.4	19037.1	169516	85070.9	115721	17089.3	41604.8	20943	1689.15	2625.26	2323.94	8079.33	8372.81	6226.49	2296.26	4408.98	8665.78	9	9	9	3772.23	4051.15	701.978	4399.8	21213	4648.64	4004.43	5230.05	8188.65	17016.9	6580.65	2724.01	242437	361600	87104.3	3.07832e+06	2.15065e+06	4.49729e+06
pmb3039	703.13	329.2	704.138	C35H28O16	[M-H]-	Tricin-4'-O-oxalic acid-7-O-(p-coumaroyl)shikimic acid	Flavonoids	Flavones	-	3	10043.5	4310.48	10577.3	36220.2	75499	73042.3	22924.6	25020.8	29516.4	58023.2	60909.6	56599	97180.9	105819	95393.2	11353.6	11790.9	7933.79	373645	407286	366604	827709	817499	1.06929e+06	49408.2	18195.2	15261.5	334751	599622	320466	147164	157357	143419	9	9	9	9	9	9
MWS20151	271.06	153.02	270.053	C15H10O5	[M+H]+	Apigenin; 4',5,7-Trihydroxyflavone	Flavonoids	Flavones	520-36-5	3	30453.5	20681.6	21256.9	108122	108803	105684	3.40302e+06	3.63988e+06	2.39757e+06	1.4183e+07	8.18714e+06	7.49035e+06	248488	310733	331395	2.22626e+06	2.59813e+06	907040	58455.7	42258.2	55021.2	332334	312447	327205	498348	320861	227015	203815	233780	165614	550205	623256	595153	105414	78419.8	336028	45171.7	93592	81358.8
pmp000003	317.07	302.04	316.058	C16H12O7	[M+H]+	Nepetin (5,7,3',4'-Tetrahydroxy-6-methoxyflavone)	Flavonoids	Flavones	520-11-6	2	53032.8	44000.8	32952.4	134428	252228	208672	811781	782434	800749	793668	626555	611151	920000	589583	699397	467072	431098	356850	1.15659e+06	1.66525e+06	1.25103e+06	4.23415e+06	5.19536e+06	4.11414e+06	1.54683e+06	763701	536465	976327	953799	989820	1.30811e+06	1.38042e+06	1.37535e+06	562011	350917	348817	374684	431358	295911
Zblp004882	287.14	121.03	286.121	C17H18O4	[M+H]+	4'-Hydroxy-3,5-dimethoxydihydrochalcone	Flavonoids	Chalcones	-	3	127140	266384	179992	1.42245e+06	2.49676e+06	2.27256e+06	1.47329e+07	1.46408e+07	1.47198e+07	9.84199e+06	4.15404e+06	8.46751e+06	119372	156330	155961	1.19538e+07	9.13026e+06	6.91189e+06	8289.43	10309.8	15159.4	74050.8	19174.8	41171.8	2878.4	7119.3	588.798	245212	385809	169592	421243	509368	302977	3.31137e+06	2.86206e+06	3.26429e+06	1.36948e+06	1.40664e+06	1.29784e+06
Zmpn002440	287.06	135.05	288.063	C15H12O6	[M-H]-	3,4,2',4',6'-Pentahydroxychalcone	Flavonoids	Chalcones	73692-51-0	2	19970.4	51564.7	24464	435664	1.49966e+06	1.11118e+06	5.6557e+06	6.99235e+06	5.65145e+06	4.84695e+06	4.90947e+06	4.06696e+06	170536	382522	245089	4.24278e+06	4.43991e+06	3.43959e+06	8495.36	8981.9	11498.1	110455	18233.7	135371	126891	88016.6	95281.2	614451	1.433e+06	1.06109e+06	1.11336e+06	1.34039e+06	731468	5.39796e+06	4.44336e+06	8.07509e+06	5.56683e+06	6.82999e+06	4.03207e+06
pmd0136	524.37	184.07	523.364	C26H54NO7P	[M+H]+	LysoPC 18:0(2n isomer)	Lipids	LPC	-	1	7.41545e+06	8.19155e+06	7.97787e+06	1.71251e+07	1.59918e+07	1.67142e+07	7.12902e+06	5.95181e+06	5.95686e+06	6.03048e+06	6.54058e+06	7.06901e+06	3.76158e+06	4.07601e+06	3.98421e+06	3.88431e+06	3.9933e+06	3.47537e+06	1.04219e+06	1.06683e+06	1.12506e+06	3.15262e+06	3.5864e+06	4.25606e+06	6.71611e+06	5.91938e+06	7.35048e+06	1.90922e+06	2.19303e+06	2.79769e+06	7.6947e+06	7.70274e+06	7.08494e+06	2.38628e+07	2.99994e+07	2.53349e+07	6.86782e+07	7.78603e+07	8.28938e+07
pmp001281	522.36	184.07	521.348	C26H52NO7P	[M+H]+	LysoPC 18:1	Lipids	LPC	-	2	1.47913e+06	1.99724e+06	1.96156e+06	7.09544e+06	4.47858e+06	6.58659e+06	5.24046e+06	3.92801e+06	3.50059e+06	1.69194e+06	1.72368e+06	1.82191e+06	1.08941e+06	526619	1.0253e+06	1.93925e+06	2.72672e+06	2.81448e+06	207204	437033	376978	959970	967384	833311	2.59114e+06	2.56428e+06	2.55187e+06	133770	137989	256347	781978	902674	772949	2.36644e+07	2.46408e+07	1.52181e+07	5.41959e+07	5.93674e+07	5.88468e+07
Hmln002806	335.08	179.03	336.084	C16H16O8	[M-H]-	5-O-Caffeoylshikimic acid	Phenolic acids	Phenolic acids	180981-12-8	2	9	9	9	862148	547778	622682	210402	89762.4	124380	9	9	9	3.90333e+06	2.62231e+06	2.02647e+06	31716.5	17060.9	23881.7	9	9	9	352456	724842	421442	44857.3	86507.2	144902	726269	798238	447944	50721.6	55238.7	45714.8	37985.2	49857.6	71520.6	22182.1	21632.6	28448.2
pma3724	369.12	177.05	368.111	C17H20O9	[M+H]+	1-O-Feruloylquinic acid	Phenolic acids	Phenolic acids	-	3	5.89003e+07	4.31533e+07	4.53876e+07	967149	655996	513836	1.7175e+06	1.13821e+06	1.11373e+06	7.12743e+07	7.15481e+07	7.26736e+07	7.05381e+07	7.37658e+07	6.62767e+07	1.3615e+07	5.11535e+06	2.21325e+07	4.41618e+06	6.58093e+06	5.49845e+06	7.07026e+07	5.52012e+07	6.93261e+07	6.86255e+07	7.91398e+07	7.60803e+07	8.21473e+07	8.33765e+07	9.17365e+07	2.50039e+07	3.31702e+07	2.80594e+07	7.45297e+06	6.55994e+06	5.47825e+06	1.46259e+06	881593	618163
MWS3166	312.26	74.03	313.262	C18H35NO3	[M-H]-	N-Palmitoylglycine	Amino acids and derivatives	Amino acids and derivatives	2441-41-0	2	27329.9	12509	11361.2	27749.5	15814	15792.7	6656.27	8879.61	12071.6	5298.71	6337.97	5321.26	5012.33	5311.48	6128.01	8063.35	6544.01	6028.97	3415.03	5592.87	4855.16	5555.79	7793.65	5973.75	5711.19	5313.15	5318.8	4997.54	3405.39	5832.41	8998.95	11596.8	11678.8	14232.8	13730.8	16189.3	9293.17	7897.14	9161.5
Lmbn001467	158.08	116.07	159.089	C7H13NO3	[M-H]-	5-Acetamidopentanoic Acid	Organic acids	Organic acids	1072-10-2	3	656499	520818	492189	835974	952740	854264	775442	832840	827945	289396	259040	203025	172101	155326	142189	437451	505034	388467	88820.7	92564.6	137630	122529	137629	131981	98022.7	80966	99666.3	103364	102337	88242.6	116106	145028	104546	86056	90142.9	69761.2	111354	133172	74326.5
Jmwn002117	331.1	153.02	332.111	C14H20O9	[M-H]-	2-(3,4-dihydroxyphenyl)ethanediol 1-O-β-D-glucopyranoside*	Phenolic acids	Phenolic acids	-	1	796082	799987	1.00371e+06	2.35481e+06	2.04604e+06	1.98587e+06	873057	725749	915706	938122	818889	739315	650029	562314	581117	1.20366e+06	1.03102e+06	808777	473939	332769	326231	789082	781310	879440	963318	1.05443e+06	1.04846e+06	767075	854342	861481	833902	706999	900428	1.03972e+06	677587	939389	135441	130971	128913
Zmhp004065	345.1	330.07	344.09	C18H16O7	[M+H]+	7,8-Dihydroxy-5,6,4'-trimethoxyflavone*	Flavonoids	Flavones	-	3	12038	22095.3	23273	20321.9	35747.8	26721.4	44642	53181.2	36383.7	322755	400620	210361	972449	1.41798e+06	1.04363e+06	25551.4	17975.5	10395.4	8258.55	865.074	1921.58	326384	317748	304288	3644.3	4141.7	1095.95	1.15519e+06	1.47416e+06	887226	879979	918552	722028	866544	605146	835096	380322	465422	428089
Cmsp007228	303.09	167.03	302.079	C16H14O6	[M+H]+	7-O-Methyleriodictyol	Flavonoids	Flavanols	51857-11-5	3	83967.2	165773	94408.9	718739	1.68801e+06	1.21802e+06	6.18858e+06	6.05492e+06	1.23424e+07	4.75137e+07	4.9268e+07	4.46531e+07	1.80192e+06	3.42896e+06	2.11424e+06	4.52315e+06	5.01912e+06	1.55638e+06	38291.9	23667.5	26862.1	751736	268203	603918	5211.42	6364.22	3550.96	2.95014e+06	5.25109e+06	4.16765e+06	4.28911e+06	6.81172e+06	2.66514e+06	4.18219e+06	3.56618e+06	1.00541e+07	2.44666e+06	2.53706e+06	3.16689e+06
pmf0175	157.16	157.16	158.167	C10H22O	[M-H]-	2-Decanol*	Others	Saccharides	1120-06-5	3	1.14187e+07	1.1137e+07	1.16925e+07	9.74985e+06	9.91472e+06	1.0252e+07	9.75413e+06	1.14727e+07	1.07259e+07	1.12923e+07	1.0591e+07	1.11442e+07	1.2561e+07	1.12348e+07	1.10764e+07	1.28016e+07	1.02076e+07	1.15096e+07	9.55375e+06	1.11254e+07	9.66605e+06	1.14828e+07	1.08958e+07	1.13564e+07	1.16684e+07	1.08805e+07	1.1077e+07	1.12481e+07	1.27184e+07	1.34368e+07	1.22499e+07	1.21229e+07	1.22567e+07	1.03479e+07	9.8224e+06	1.00186e+07	1.00206e+07	1.02442e+07	1.0872e+07
Wafn002827	357.12	195.07	358.126	C16H22O9	[M-H]-	Dihydroferulic acid glucoside	Phenolic acids	Phenolic acids	-	1	1.3909e+06	1.96243e+06	1.93585e+06	2.01857e+06	2.16342e+06	2.05074e+06	1.92178e+06	1.61372e+06	2.05267e+06	617396	534099	451858	731869	680051	720564	1.38693e+06	1.28294e+06	1.29825e+06	1.30856e+06	1.08433e+06	1.38388e+06	1.09212e+06	1.37983e+06	1.03813e+06	3.2768e+06	3.49373e+06	2.78274e+06	1.32294e+06	1.10918e+06	1.51788e+06	2.01607e+06	1.92726e+06	2.00504e+06	1.10326e+06	1.14338e+06	1.01486e+06	428473	408302	334164
Lmzp004885	331.08	315.05	330.074	C17H14O7	[M+H]+	Tricin (5,7,4'-Trihydroxy-3',5'-dimethoxyflavone)	Flavonoids	Flavones	520-32-1	3	921869	834475	702069	1.62824e+06	3.22068e+06	2.75997e+06	4.19568e+06	4.71511e+06	4.45451e+06	5.98786e+06	6.36629e+06	5.4033e+06	1.91473e+07	1.29284e+07	1.39395e+07	3.5174e+06	2.54865e+06	2.43462e+06	1.29062e+07	1.76668e+07	1.33755e+07	4.32983e+07	4.86993e+07	4.41537e+07	1.81642e+07	1.01529e+07	8.22619e+06	2.09004e+07	1.73418e+07	1.92417e+07	9.11929e+06	8.89622e+06	9.66011e+06	1.38065e+06	1.29952e+06	840483	420350	360283	337389
pmf0174	157.16	157.16	158.167	C10H22O	[M-H]-	1-Decanol*	Others	Saccharides	112-30-1	3	1.02111e+07	1.08172e+07	1.09618e+07	9.39926e+06	9.73995e+06	9.08041e+06	9.79791e+06	8.71888e+06	1.02278e+07	9.24487e+06	1.03157e+07	1.03314e+07	1.23653e+07	9.94782e+06	1.0401e+07	1.0591e+07	9.71966e+06	1.08796e+07	9.08079e+06	8.42538e+06	9.00829e+06	1.06211e+07	1.03854e+07	1.1058e+07	1.07593e+07	1.04717e+07	1.0537e+07	1.09733e+07	9.6719e+06	9.7272e+06	1.16381e+07	1.15513e+07	1.08847e+07	9.54095e+06	9.0638e+06	9.41249e+06	8.77598e+06	8.93342e+06	7.90277e+06
Lmhp009384	679.39	263.24	678.383	C33H58O14	[M+H]+	1-Linoleoylglycerol-2,3-di-O-glucoside*	Lipids	Glycerol ester	-	2	75224.9	58464.4	75850.3	682278	467009	421324	754210	1.26325e+06	900508	77568.5	124982	93390.3	46155.4	26910.2	57186.4	796611	1.11431e+06	806326	20846.6	37338	65952.1	29077.7	18658.5	18222.1	126020	117187	182943	14503.9	8951.79	11832.1	68039.7	68935.9	63759.7	442593	355354	251083	503642	559384	498481
Zahn007990	197.12	153.13	198.126	C11H18O3	[M-H]-	5-hydroxy-3,4-dimeth-yl-5-pentylfuran-2(5H)-one	Others	Others	-	1	166853	106318	107902	19379.1	18057.7	18159.7	13310.8	12809.8	7193.91	111435	93366	129296	219594	216465	222341	10965.6	8045.99	14256.5	160297	182782	147185	264707	265662	289617	154077	124259	104474	177782	215237	196255	188179	202544	186719	60245.1	62781.2	126387	13471.4	10671	11121.3
Hmgn002833	371.11	297.11	372.121	C20H20O7	[M-H]-	4-Ketopinoresinol	Lignans and Coumarins	Lignans	-	2	466932	382525	346906	1.03957e+06	1.03884e+06	1.0551e+06	1.55609e+06	1.96643e+06	1.89719e+06	892143	860201	1.1721e+06	2.08233e+06	1.82522e+06	2.30581e+06	1.29014e+06	1.22893e+06	685718	743636	666893	572741	1.70075e+06	2.552e+06	2.01426e+06	275669	178990	169835	272528	539456	502184	134029	131413	132141	4830.89	4896.97	4333.9	9	9	9
HJN086	449.11	287.06	450.116	C21H22O11	[M-H]-	Eriodictyol-3'-O-glucoside	Flavonoids	Flavanones	-	1	21370.1	18701.3	8485.11	1.25855e+06	890625	754975	136261	160406	116593	97847.8	94671.4	122557	3.07738e+06	4.34325e+06	6.10664e+06	79935.3	82784	50762	18300.2	17915.7	21098.7	625927	531499	380026	3.60957e+06	3.62434e+06	4.82034e+06	4.53072e+06	3.32756e+06	2.94248e+06	1.90513e+06	1.21822e+06	2.20906e+06	1.24433e+07	9.70572e+06	1.89855e+07	2.26301e+06	2.71514e+06	1.99093e+06
mws0064	287.06	135.05	288.063	C15H12O6	[M-H]-	Eriodictyol (5,7,3',4'-Tetrahydroxyflavanone)	Flavonoids	Flavanones	552-58-9	1	17033.5	53284.2	23948.9	383615	1.41387e+06	967349	5.66695e+06	7.04019e+06	5.55981e+06	3.9784e+06	4.88901e+06	3.69184e+06	163850	384491	244790	3.76439e+06	3.96841e+06	2.95995e+06	8095.41	7664.87	9784.95	111180	19960.7	103115	9	9	9	602849	1.3794e+06	937407	1.03409e+06	1.17479e+06	753465	5.46036e+06	3.74922e+06	6.92909e+06	4.6863e+06	5.89406e+06	3.89649e+06
Zmfn000481	535.04	323.03	536.044	C14H22N2O16P2	[M-H]-	Uridine-5'-Diphosphate-D-Xylose	Nucleotides and derivatives	Nucleotides and derivatives	3616-06-6	2	8.62693e+06	8.35643e+06	8.2767e+06	4.0288e+06	4.41439e+06	3.91058e+06	2.79392e+06	1.98858e+06	2.07431e+06	4.70253e+06	4.62385e+06	4.34679e+06	4.05487e+06	1.75858e+06	2.08386e+06	2.45025e+06	1.65381e+06	2.90564e+06	1.20756e+06	1.38065e+06	1.83084e+06	1.35985e+06	1.55221e+06	1.48047e+06	6.28228e+06	1.89853e+06	5.69694e+06	1.92874e+06	2.0287e+06	2.05606e+06	4.88397e+06	4.85919e+06	5.46073e+06	4.17659e+06	3.55424e+06	4.9815e+06	2.21037e+06	2.62455e+06	5.53281e+06
pmd0143	552.4	184.07	551.395	C28H58NO7P	[M+H]+	LysoPC 20:0	Lipids	LPC	108341-80-6	3	625597	685113	663121	1.82413e+06	2.39201e+06	2.1618e+06	542571	499286	497264	183614	234317	242957	57605.3	63503.2	23269.9	239741	171905	201712	9338.32	14005.2	11644.3	40133.6	16523.7	15752.3	61529	114492	67887.3	31929.1	25785.5	31370	110809	101428	100544	1.46927e+06	715852	119699	1.2824e+06	1.24231e+06	1.774e+06
ML10195036	300.3	60.05	299.282	C18H37NO2	[M+H]+	3-Dehydrosphinganine	Lipids	Sphingolipids	16105-69-4	3	21931	25281.3	6945.07	74705.2	43222.8	41078.1	19089.8	29455.5	26594.3	27105.7	34135.5	31075.1	3019.38	4061.6	2168.61	18661.7	27340.9	11875.6	20340.8	55435.9	30656.7	2489.2	5669.82	1818.08	32178.4	23226.4	28062.7	3611.3	3093.45	3022.61	125936	139992	144536	547972	444284	666436	248978	144077	233114
pme3011	104.07	69.03	103.063	C4H9NO2	[M+H]+	γ-Aminobutyric acid	Organic acids	Organic acids	56-12-2	3	3.09479e+06	3.34319e+06	3.1963e+06	3.47647e+06	3.81312e+06	4.17759e+06	2.55944e+06	2.92796e+06	3.52176e+06	1.11775e+06	1.40651e+06	1.30587e+06	128075	241978	228729	4.15937e+06	3.21293e+06	4.03005e+06	1.75727e+06	697224	1.30102e+06	530520	724036	761704	2.14444e+06	2.06422e+06	2.58268e+06	183203	284984	399698	604475	569130	616049	1.07962e+07	1.04106e+07	1.19513e+07	9.7129e+06	9.99992e+06	1.09373e+07
MWS4295	299.26	253.25	300.266	C18H36O3	[M-H]-	DL-2-hydroxystearic acid*	Lipids	Free fatty acids	629-22-1	2	205563	182990	186720	2.79994e+06	1.1416e+06	1.75358e+06	1.23141e+06	1.27109e+06	1.21451e+06	114633	128416	98372.7	258063	192454	238780	3.61417e+06	3.03375e+06	1.20692e+06	547033	874363	621691	160303	118344	162716	330168	370774	395323	149589	272991	185891	1.16275e+06	1.04603e+06	1.38115e+06	765526	810703	642515	870104	641988	970434
Lmsn001014	331.07	169.01	332.074	C13H16O10	[M-H]-	1-O-Galloyl-β-D-glucose*	Phenolic acids	Phenolic acids	58511-73-2	3	15680.2	18268.3	19395.1	3.72002e+06	1.95482e+06	1.59075e+06	390780	325068	323222	191849	176440	158165	171150	165847	176291	208759	208037	35889.8	203483	216640	204980	601770	614386	672380	66703.1	49038.1	50821.4	1.11738e+06	222690	1.02723e+06	352857	293472	292535	109824	163690	100324	79857.9	136818	101477
Hmln000659	331.07	169.01	332.074	C13H16O10	[M-H]-	3-O-Galloyl-D-glucose*	Phenolic acids	Phenolic acids	-	3	15680.2	18268.3	19395.1	3.72002e+06	1.95482e+06	1.59075e+06	390780	325068	323222	191849	176440	158165	171150	165847	176291	208759	208037	35889.8	203483	216640	204980	601770	614386	672380	66703.1	49038.1	50821.4	1.11738e+06	222690	1.02723e+06	352857	293472	292535	109824	163690	100324	79857.9	136818	101477
pmb2507	213.02	96.97	214.024	C5H11O7P	[M-H]-	2-Deoxyribose-1-phosphate	Nucleotides and derivatives	Nucleotides and derivatives	17210-42-3	3	369337	404588	381665	436907	426694	332273	417036	1.23684e+06	1.00286e+06	1.60661e+06	1.23947e+06	1.3066e+06	352712	278697	278418	1.06078e+06	970517	635569	403921	494238	537268	651606	559879	667121	343476	448988	444625	182739	277953	306334	863487	843508	710028	8.94684e+06	8.61827e+06	6.73179e+06	1.14026e+07	1.03454e+07	1.32451e+07
MWSslk097	195.06	163.04	194.058	C10H10O4	[M+H]+	Dimethyl phthalate	Phenolic acids	Phenolic acids	131-11-3	2	113299	91776.2	126086	110524	117724	138469	187927	239864	297361	134904	139348	149974	230676	147715	176811	285803	161080	308161	119372	85077.1	103190	115292	159887	157880	204439	143426	127251	146828	159841	156608	192279	188830	204731	95819.8	107898	113400	98317.3	105340	111514
pmb1650	279.23	149.13	278.225	C18H30O2	[M+H]+	Octadeca-11E,13E,15Z-trienoic acid	Lipids	Free fatty acids	25575-00-2	3	2.10576e+06	1.5132e+06	2.14145e+06	1.64529e+06	1.00026e+06	1.45306e+06	2.0069e+06	1.793e+06	1.63167e+06	1.29384e+06	1.49435e+06	1.19892e+06	2.0579e+06	1.35543e+06	1.49256e+06	2.0385e+06	1.24142e+06	1.75164e+06	963111	1.24181e+06	1.74031e+06	1.40095e+06	1.07778e+06	1.26691e+06	1.66208e+06	1.42725e+06	1.56843e+06	1.12865e+06	1.19999e+06	1.42354e+06	1.26483e+06	1.39454e+06	1.70019e+06	661730	655599	682747	619515	573913	544240
pmn001319	413.12	398.1	414.132	C22H22O8	[M-H]-	1-O-Feruloyl-3-O-p-Coumaroylglycerol	Phenolic acids	Phenolic acids	-	1	16484.7	29680	9806.53	130663	175173	147447	1.14353e+06	869866	931273	548158	472145	500659	777405	316474	473820	739280	470700	682572	113587	58668.8	157272	215614	223411	221306	822071	394876	208347	71083.9	158985	98565	486482	724102	737829	482969	824269	81975.5	14046.4	12610.1	8094.18
pmp001204	299.09	284.07	298.084	C17H14O5	[M+H]+	Apigenin-7,4'-dimethyl ether	Flavonoids	Flavones	5128-44-9	1	8016.66	16430.3	8140.96	65422	52084.3	65755.3	135677	109265	107691	1.41673e+06	1.09853e+06	775849	67937.7	95933.3	84163.6	86296.6	169902	51090.5	5524.12	637.938	970.564	57017.3	31064.8	64600.4	9	9	9	495214	334987	284957	66788.1	63197.5	65826	37288.8	51282.7	53163.1	8924.54	8056.28	10401.6
pmb0608	549.12	301.07	548.117	C25H24O14	[M+H]+	Chrysoeriol-7-O-(6''-malonyl)glucoside	Flavonoids	Flavones	-	1	812065	742120	663269	3.75741e+06	2.82718e+06	2609410	5.99739e+06	5.64186e+06	7.41969e+06	3.90101e+06	4.50114e+06	3.35084e+06	2.83826e+07	2.82871e+07	2.76456e+07	4.65692e+06	3.0356e+06	6.84401e+06	5.32577e+06	8.03549e+06	5.43886e+06	6.68493e+07	6.28312e+07	6.24213e+07	2.06504e+06	1.48701e+06	1.06656e+06	7.01132e+07	7.31821e+07	6.9616e+07	1.08701e+07	1.06431e+07	1.04921e+07	287000	215217	214999	571692	1.53934e+06	721214
pmb2791	309.21	209.05	310.214	C18H30O4	[M-H]-	9-Hydroperoxy-10E,12,15Z-octadecatrienoic acid	Lipids	Free fatty acids	111004-08-1	3	66352.4	44851.3	72635.4	84572.1	83963.4	61476.3	72380.2	64172	95953.1	126457	158667	105653	63949.8	60930.5	87524.2	86136.4	54030.3	182087	36809.5	62855.2	93400.6	58780.8	82332.6	68470.5	50757.3	53013.3	44639.8	43591.8	63059.9	92980.3	82393.9	70388.5	84965.8	70869.6	70612.2	88350.3	38343.6	43498.4	40509.9
Zmzp006857	569.16	331.08	568.158	C29H28O12	[M+H]+	Tricin-4'-O-[β-guaiacyl-(9''-O-acetyl)glycerol]ether	Flavonoids	Flavones	-	1	1.15855e+06	1.50434e+06	1.56614e+06	686932	1.73092e+06	1.85445e+06	93477.6	72846.3	122344	461331	388759	232178	1.85727e+06	1.70069e+06	2.36707e+06	66094.8	112036	81974.6	1.48105e+06	2.26846e+06	1.27704e+06	2.67027e+06	2.67751e+06	2.81553e+06	2.11048e+07	1.09051e+07	7.50204e+06	1.05527e+06	1.20939e+06	750687	1.0132e+06	1.10944e+06	1.13128e+06	2569.9	1458.44	962.229	3448.97	1192.38	659.706
pmb0864	426.26	285.24	425.254	C19H40NO7P	[M+H]+	LysoPE 14:0	Lipids	LPE	-	2	757486	796760	679886	449976	449334	514141	93231.8	114437	106921	208139	206317	221189	90430	99196.1	90492	127759	108215	116617	85160.8	139777	104492	70339.2	94245.4	86766.5	457911	347735	444377	13684.6	23353.4	30556.8	176931	152555	148907	595275	543860	596494	410108	476213	407990
MWS1816	183.14	183.14	184.146	C11H20O2	[M-H]-	10-Undecenoic acid	Lipids	Free fatty acids	112-38-9	3	43087.7	41827.2	41921.6	37867.7	38693.2	42422.1	36789.9	43184.9	38930.8	45348.1	45534.1	44380	44746.2	39327	45501.4	66028.2	41949.6	64971.2	51129.2	58048.2	48599.9	46967.1	52687.7	50261.4	40765.3	39955.7	43161.5	49273.5	51720.3	52074.2	50393.1	45149.8	47972.1	34452.4	36439.3	38559.1	41205	41216.1	42185.5
mws0237	187.1	125.1	188.105	C9H16O4	[M-H]-	Azelaic acid	Organic acids	Organic acids	123-99-9	1	3.83969e+07	4.12203e+07	3.77917e+07	3.81974e+07	4.11e+07	4.9835e+07	1.82051e+07	2.19048e+07	1.64617e+07	2.91355e+06	4.6054e+06	3.37683e+06	915132	1.28096e+06	1.04097e+06	9.87983e+06	1.07577e+07	8.86004e+06	1.0925e+06	1.49166e+06	1.14084e+06	975658	1.01305e+06	1.20518e+06	1.48257e+06	1.17261e+06	1.30103e+06	946451	769258	918043	3.89294e+06	3.29363e+06	3.13718e+06	7.81299e+06	8.11656e+06	1.0425e+07	5.14639e+06	4.9671e+06	5.51861e+06
pmb0739	659.2	331.08	658.19	C32H34O15	[M+H]+	Tricin-4'-O-(syringyl alcohol)ether-7-O-glucoside	Flavonoids	Flavones	-	1	143708	53409.5	59993.5	668318	1.01427e+06	1.03872e+06	651586	762393	976648	666558	661097	724901	1.79516e+06	1.75681e+06	1.82793e+06	533834	813260	360772	1.8163e+06	2.84259e+06	2.09929e+06	7.50991e+06	1.00913e+07	8.63621e+06	484174	360719	362866	5.89499e+06	4.74387e+06	4.98877e+06	182856	268182	247733	4984.76	9	1657.76	9	9	9
NK10251888	203.15	70.07	202.143	C8H18N4O2	[M+H]+	NG,NG-Dimethyl-L-arginine	Amino acids and derivatives	Amino acids and derivatives	30315-93-6	3	399597	386858	395306	1.14243e+06	939349	1.1116e+06	747466	910192	796086	286813	328365	404855	932686	913625	968703	618106	773853	620922	122427	157169	106833	556011	611430	783584	838748	815688	923163	878661	870130	723253	1.06506e+06	1.21189e+06	963987	2.6201e+06	2.33195e+06	2.19818e+06	114971	94960.7	486605
Lmgn000160	131.05	70.03	132.054	C4H8N2O3	[M-H]-	3-Ureidopropionic Acid	Organic acids	Organic acids	462-88-4	1	2.49403e+06	2.534e+06	3.01333e+06	699816	1.46338e+06	1.65131e+06	515509	311952	344006	213999	287405	195868	524669	597137	695819	795360	958531	1.04659e+06	371732	406027	485005	554002	671159	536302	1.6933e+06	1.73358e+06	1.75264e+06	17333.3	58164.3	94319.3	1.93475e+06	2.12255e+06	1.90774e+06	1.09865e+06	944185	1.38589e+06	410055	401628	349913
mws0256	118.09	72.08	117.079	C5H11NO2	[M+H]+	L-Valine	Amino acids and derivatives	Amino acids and derivatives	72-18-4	2	2.2368e+07	2.26432e+07	2.26616e+07	2.13149e+07	2.5879e+07	2.59841e+07	6.51268e+06	6.25283e+06	5.46653e+06	3.32269e+06	3.23592e+06	2.96644e+06	4.31327e+06	3.98226e+06	3.70659e+06	1.02312e+07	8.56806e+06	1.08852e+07	2.55032e+06	3.07474e+06	2.97265e+06	1.70492e+06	1.53179e+06	1.6747e+06	4.14529e+06	4.61844e+06	4.59256e+06	1.66912e+06	1.79812e+06	2.83425e+06	2.88388e+06	3.08355e+06	3.33689e+06	1.2258e+07	1.11035e+07	9.6625e+06	3.3544e+06	3.59852e+06	3.04587e+06
Lmgp000659	136.08	91.05	135.068	C8H9NO	[M+H]+	2-Phenylacetamide*	Alkaloids	Alkaloids	103-81-1	3	3.01875e+06	3.79909e+06	3.1899e+06	3.39179e+06	4.3489e+06	3.84201e+06	3.60756e+06	2.34429e+06	2.5747e+06	2.80147e+06	2.70508e+06	2.681e+06	3.86806e+06	2.75192e+06	3.43161e+06	3.31674e+06	2.94311e+06	4.86442e+06	1.64636e+06	3.03006e+06	2.21854e+06	1.52345e+06	1.50191e+06	1.50084e+06	3.15793e+06	4.35664e+06	3.61504e+06	1.43422e+06	665127	585902	1.9919e+06	2.1905e+06	1.59457e+06	2.6841e+06	2.18135e+06	2.67719e+06	784813	902251	816067
pmb0856	480.31	339.29	479.301	C23H46NO7P	[M+H]+	LysoPE 18:1(2n isomer)	Lipids	LPE	-	3	2.13768e+06	1.11452e+06	1.12637e+06	3.08854e+07	2.33597e+07	2.17059e+07	1.94173e+07	1.70139e+07	1.77427e+07	882343	1.00924e+06	894822	376099	386759	392495	2.05978e+07	2.16281e+07	2.61566e+07	1.18628e+06	3.08586e+06	3.14462e+06	382096	512710	385971	3.86942e+06	3.57969e+06	3.08622e+06	183406	183456	319242	2.09067e+06	1.98808e+06	1.97198e+06	2.417e+07	2.45479e+07	1.81188e+07	1.78076e+07	1.88027e+07	1.91648e+07
Qmkp093004	146.06	91.05	145.053	C9H7NO	[M+H]+	Indole-3-carboxaldehyde	Alkaloids	Plumerane	487-89-8	1	1.10957e+07	1.10759e+07	1.22293e+07	1.60894e+07	1.53344e+07	1.84261e+07	4.07201e+06	3.30628e+06	3.8987e+06	1.01565e+06	1.42665e+06	1.09512e+06	626358	528954	575045	2.80715e+06	2.83322e+06	3.05051e+06	1.17761e+06	2.28492e+06	1.57075e+06	255354	248282	298450	2.52753e+06	4.22981e+06	4.635e+06	440159	272813	343549	1.64314e+06	1.82403e+06	1.43418e+06	3.00387e+06	2.92197e+06	2.19741e+06	1.58524e+06	1.75431e+06	1.86852e+06
pmb2406	510.36	184.07	509.348	C25H52NO7P	[M+H]+	LysoPC 17:0	Lipids	LPC	50930-23-9	3	889973	926081	911399	2.13187e+06	2.195e+06	2.12353e+06	1.58003e+06	1.55071e+06	1.53516e+06	759941	833453	889737	282596	367322	301997	1.3935e+06	1.24361e+06	708508	203770	281249	246077	513651	576774	614597	1.64526e+06	1.44778e+06	1.58327e+06	263366	363146	445031	1.82473e+06	2.12235e+06	1.86384e+06	3.02524e+06	2.99733e+06	3.28897e+06	2.3053e+06	2.67237e+06	2.65717e+06
pmf0381	563.14	353.09	564.148	C26H28O14	[M-H]-	Vicenin-3	Flavonoids	Flavones	59914-91-9	3	605780	295388	347969	885426	1.1112e+06	1.08373e+06	9.75104e+06	8.53141e+06	1.02915e+07	2.00444e+07	2.76102e+07	2.17091e+07	5.97519e+07	5.99787e+07	6.42768e+07	9.75962e+06	6.9366e+06	1.2854e+07	1.78408e+07	2.4545e+07	25115614	6.78292e+07	7.04277e+07	7.12249e+07	6.65379e+06	4.86616e+06	4.28224e+06	6.01598e+07	5.96285e+07	6.3218e+07	1.41703e+07	1.38989e+07	1.39799e+07	121172	77952.2	75250.6	173475	122883	112671
MWSmce585	104.07	59.01	103.063	C4H9NO2	[M+H]+	Methyl 3-aminopropanoate*	Amino acids and derivatives	Amino acids and derivatives	4138-35-6	3	8.88063e+06	8.34609e+06	7.54554e+06	7.08913e+06	7.67914e+06	6.39232e+06	5.28206e+06	5.14181e+06	5.08356e+06	6.03519e+06	6.74322e+06	5.68652e+06	2.47932e+06	3.74666e+06	3.52273e+06	5.23618e+06	4.20466e+06	6.47164e+06	1.94527e+06	2.83408e+06	2.65208e+06	4.38326e+06	3.7282e+06	3.79793e+06	1.21399e+07	1.38707e+07	1.24451e+07	4.28601e+06	4.76255e+06	4.37273e+06	7.30481e+06	7.73953e+06	7.07798e+06	1.0261e+07	9.65394e+06	9.08683e+06	1.14321e+07	1.13929e+07	9.84792e+06
mws0011	371.13	209.08	372.142	C17H24O9	[M-H]-	Syringin	Phenolic acids	Phenolic acids	118-34-3	3	552419	590442	519597	95937	61241.8	80108	86266.9	213186	338139	432628	495811	490458	5.99941e+07	5.916e+07	5.89244e+07	644826	454867	156726	103883	64868.9	44719.3	4.10223e+07	3.84313e+07	4.00505e+07	309801	274234	267795	2.31472e+07	2.09666e+07	2.72584e+07	867388	3.15687e+06	2.92562e+06	11690.8	48646.7	28386.8	9753.64	12351.5	10698.1
pme3732	244.09	112.05	243.085	C9H13N3O5	[M+H]+	Cytidine	Nucleotides and derivatives	Nucleotides and derivatives	65-46-3	2	747049	613209	575696	2.0711e+06	1.65651e+06	1.6939e+06	1.55341e+06	1.54001e+06	1.34386e+06	1.94819e+06	2.56984e+06	2.47873e+06	933800	1.46579e+06	1.14139e+06	1.50693e+06	1.40613e+06	1.29806e+06	268028	176204	214217	2.95482e+06	2.13096e+06	2.31179e+06	980667	1.20303e+06	1.45715e+06	2.1445e+06	2.22299e+06	2.73925e+06	876235	908008	901251	1.43206e+07	1.43973e+07	1.10269e+07	1.67369e+07	1.56213e+07	1.65071e+07
Lmhp007598	534.36	184.07	533.348	C27H52NO7P	[M+H]+	LysoPC 19:2(2n isomer)	Lipids	LPC	-	3	351498	264607	229992	2.65512e+06	1.77586e+06	1.51131e+06	1.55443e+06	941763	1.31581e+06	180484	241543	113497	72371.6	87069	51394.2	647080	506398	1.14548e+06	56622.6	255026	598723	54289.9	38665.9	37864.3	92840.4	86061.5	49792.9	21249.8	16168.7	20143.4	181989	167240	170963	138500	145698	157889	51047	49244.8	68758.1
MWSHY0049	303.09	177.05	302.079	C16H14O6	[M+H]+	Hesperetin	Flavonoids	Flavanones	520-33-2	3	46837	74458.7	68448.8	5.7083e+06	6.62378e+06	6.60397e+06	1.64234e+06	1.32709e+06	1.25469e+06	17827.7	14760.3	13984.8	7592.53	2165.23	7643.75	1.51032e+06	1.61547e+06	1.01541e+06	5502.93	5757.84	7589.34	10803.4	8588.61	1864.57	8801.15	8626.55	6858.99	10703	9771.28	2613.81	13296.5	4121.52	7807.07	9464.87	12486.5	17951.1	7652.76	5674.09	5007.83
Lmhp011549	550.39	184.07	549.379	C28H56NO7P	[M+H]+	LysoPC 20:1	Lipids	LPC	-	1	1.07146e+06	807882	864457	1.30939e+07	8.64376e+06	9.07371e+06	2.14807e+06	1.47342e+06	1.38752e+06	292617	333757	306890	353437	433511	407262	3.39793e+06	3.5378e+06	3.72716e+06	62537.3	127219	277252	349512	414310	383078	3.56294e+06	3.89101e+06	3.83688e+06	140896	157633	216032	4.66459e+06	3.72912e+06	4.09632e+06	1.71037e+06	759581	970278	1.34966e+06	675015	675135
MWSHY0161	595.14	287.06	594.137	C30H26O13	[M+H]+	Kaempferol-3-O-(6''-p-Coumaroyl)glucoside (Tiliroside)*	Flavonoids	Flavonols	20316-62-5	3	3345.12	6244.46	5460.82	431767	214373	332028	35980.8	50272.6	4772.58	119146	63591.4	83903.1	2.23975e+06	2.33995e+06	2.0445e+06	31843.5	77674.9	85502.2	5172.2	15154.6	3745.53	111102	50318.9	70145.1	15878.1	24126.9	11764.4	1.07248e+06	882057	709629	97245.3	106429	94417.7	16978.3	33627.2	12585.7	15370	23629.8	5973.81
Zmyn004732	293.21	185.12	294.219	C18H30O3	[M-H]-	2R-hydroxy-9Z,12Z,15Z-octadecatrienoic acid	Lipids	Free fatty acids	-	2	1.39373e+06	448260	557923	4.42112e+06	2.69414e+06	2.36591e+06	597922	713429	747662	537383	782602	594303	68440.3	96166.1	75645.6	795253	756266	858028	71186.2	204391	235438	23574.6	22484.7	22944.7	207996	153532	114703	6231.28	10232.8	13800	179629	165783	190305	427843	361624	772657	1.05255e+06	275110	1.024e+06
Lmbn000198	133.01	71.01	134.022	C4H6O5	[M-H]-	3-Dehydro-L-Threonic Acid	Others	Saccharides	-	1	5.12879e+07	4.0108e+07	4.52169e+07	2.88548e+07	2.51357e+07	3.22559e+07	2.43889e+07	2.36424e+07	2.50587e+07	2.31411e+07	2.21673e+07	2.29266e+07	4.94163e+07	4.24915e+07	3.99924e+07	2.22052e+07	2.838e+07	1.74149e+07	2.58412e+07	2.49031e+07	2.59232e+07	1.93167e+07	1.51167e+07	1.90468e+07	1.95275e+07	2.46073e+07	1.75603e+07	2.52527e+07	2.74909e+07	1.94469e+07	2.28379e+07	1.7852e+07	2.01957e+07	4.62503e+07	4.44709e+07	4.86113e+07	2.84302e+07	2.89261e+07	2.48287e+07
mws5037	203.14	86.1	202.132	C9H18N2O3	[M+H]+	L-Alanyl-L-leucine	Amino acids and derivatives	Amino acids and derivatives	3303-34-2	3	2.13289e+06	2.15006e+06	2.37296e+06	2.83178e+06	2.16001e+06	2.42731e+06	935564	804187	640248	308918	254665	362482	1.00898e+06	904355	1.07547e+06	433799	497990	322605	350343	498785	377016	690682	1.0152e+06	657195	708074	864768	856579	521627	437465	242998	836504	787847	748157	729046	600554	494746	226723	226933	172326
mws0836	577.14	425.09	578.142	C30H26O12	[M-H]-	Procyanidin B1	Tannins	Proanthocyanidins	20315-25-7	1	6589.59	8147.84	1420.56	42657.8	19109.6	27666.8	2368.12	24903.5	731.466	2292.36	1397.01	1445.41	9	9	9	9	9	9	13615.6	9	3011.14	2635.81	9	1360.76	9	9	9	7324.77	7518.66	9314.8	1.15099e+06	1.00544e+06	1.03647e+06	6.48164e+07	6.93654e+07	7.76972e+07	4.90407e+07	5.31384e+07	4.6985e+07
Lmmn003323	271.23	225.22	272.235	C16H32O3	[M-H]-	2-Hydroxyhexadecanoic acid	Organic acids	Organic acids	764-67-0	2	504428	473118	401210	1.01687e+06	589522	464543	1.14913e+06	1.38788e+06	1.00644e+06	195323	222068	125910	227189	185333	206750	2.77059e+06	2.40727e+06	1.31395e+06	421469	698435	492248	203122	235896	219306	238386	251438	263411	256742	230748	235812	650108	766182	826453	496898	535573	605260	251912	306608	319185
Lmhp008337	426.26	285.24	425.254	C19H40NO7P	[M+H]+	LysoPE 14:0(2n isomer)	Lipids	LPE	-	2	824324	881595	823061	406713	509617	559545	94601.3	116061	108560	203625	204614	227821	92325.5	104448	96518.1	122998	116909	115265	82301	134699	119844	66412.7	103348	88761.8	470576	361358	472610	17460.3	19451	30615.7	186116	161837	147642	543377	591896	556366	429898	541319	390678
mws0255	112.05	95.02	111.043	C4H5N3O	[M+H]+	Cytosine	Nucleotides and derivatives	Nucleotides and derivatives	71-30-7	2	379995	351125	295239	493610	431821	402259	181449	185012	191047	188650	227822	227913	141903	133757	144084	190676	221648	181592	32984.3	51245.1	57293.8	263089	234766	260276	189602	206326	244038	343263	264048	308393	2.06468e+06	1.59665e+06	589903	1.09836e+06	1.11667e+06	843507	1.04399e+06	1.14351e+06	1.12834e+06
MWS1860	72.08	55.05	71.0735	C4H9N	[M+H]+	Pyrrolidin	Alkaloids	Pyrrole alkaloids	123-75-1	3	2.60047e+06	2.81182e+06	2.97816e+06	2.5449e+06	3.5291e+06	3.48443e+06	651673	601742	673043	331865	355684	339698	460604	431680	358630	1.11073e+06	1.04689e+06	1.34676e+06	320427	371568	347567	177730	191029	198177	543574	548633	531321	238840	215850	382754	324105	341945	362097	1.6767e+06	1.39813e+06	1.37584e+06	400869	404822	410264
Hmqp006023	326.27	309.27	324.266	C20H36O3	[M+H]+	Ethyl 9-Hydroxy-10,12-octadecadienoic acid	Lipids	Free fatty acids	-	3	23452.8	16132.3	11390.4	98148.5	49428.1	41536.4	53030.5	77523.5	69452.2	9520.29	14080.5	10469.9	3818.48	2034.2	3278.96	54893.8	98532.1	29824.2	34421.5	114735	62514.3	10283.4	4222.15	8245.33	43736.6	50002.6	31752.4	4149.92	5359.62	2939.4	139595	176336	151095	276538	384869	462327	150364	139685	184225
Ymjm000144	489.16	267.08	490.169	C21H30O13	[M-H]-	2,3,4,5-Trihydroxybutyl 6-O-(E)-caffeoyl-β-D-glucopyranoside	Phenolic acids	Phenolic acids	-	3	29538.9	29550.6	29397	1.35415e+06	1.02e+06	1.03334e+06	2.20543e+06	1.44962e+06	1.57775e+06	130764	103608	92291.7	109233	123560	89218.2	1.23547e+06	1.06216e+06	883416	577031	479848	460875	87816	97542.2	102114	59070.5	62500.4	38114.3	63317.4	85250.6	112972	277830	247353	62769.8	6432.83	4187.34	10784.1	8996.6	5284.55	13531.4
pme0193	147.08	84.04	146.069	C5H10N2O3	[M+H]+	L-Glutamine	Amino acids and derivatives	Amino acids and derivatives	56-85-9	2	141885	131161	174382	303446	227752	286161	50501.8	70672	55836.2	197540	197578	42861.9	69244.9	62978.2	40865.9	241169	172397	291181	54057.4	104192	78716.4	46759.1	43933	49588.7	93513.1	107495	141427	80392.8	39549.3	34364.5	237171	286868	249771	549180	484611	445697	373050	336079	399262
Hajp006320	287.06	153.02	286.048	C15H10O6	[M+H]+	Luteolin (5,7,3',4'-Tetrahydroxyflavone)*	Flavonoids	Flavones	491-70-3	3	17895.2	9276.51	14295.3	44081.6	44867.5	29740.8	778599	755283	647255	1.39013e+06	755662	853702	1.55518e+06	2.1418e+06	1.71967e+06	602567	421147	225660	18774.7	14866	12509	373993	222348	260031	272745	222384	244544	600607	456742	525120	1.07451e+06	1.34312e+06	1.25898e+06	418053	207638	496008	222328	199220	155071
mws4052	102.06	56.05	101.048	C4H7NO2	[M+H]+	1-Aminocyclopropane-1-carboxylic acid*	Organic acids	Organic acids	22059-21-8	1	5.70599e+06	6.50018e+06	6.27943e+06	3.26888e+06	4.10785e+06	2.05289e+06	858917	601037	632214	853849	865153	784545	692870	731624	864918	966434	955486	1.39575e+06	422618	338864	371065	1.00439e+06	852087	860998	1.99631e+06	1.98818e+06	2.48977e+06	407842	366710	444135	800926	708716	777878	1.17926e+06	1.19088e+06	1.2784e+06	1.15281e+06	1.28045e+06	1.26217e+06
pmb3031	403.1	313.1	404.111	C20H20O9	[M-H]-	Tricin-4'-O-glycerol	Flavonoids	Flavones	-	1	41226.5	22888.2	18673.1	103533	154513	175441	105222	106140	120382	477998	514528	481117	505700	437410	448280	157522	213098	111978	4.39348e+06	5.1535e+06	4.71275e+06	2.9582e+06	3.3686e+06	3.57347e+06	424054	182269	171523	722602	1.03517e+06	781677	697454	668728	739303	2084.04	523.328	2762.74	4090.1	3691.25	1447.05
MWSHY0067	611.16	303.05	610.153	C27H30O16	[M+H]+	Quercetin-3-O-rutinoside (Rutin)*	Flavonoids	Flavonols	153-18-4	1	89375.6	74577.5	42508.4	635614	482404	420238	132756	9	153233	179873	218997	286118	5.42989e+06	6.04159e+06	6.71619e+06	9	9	9	16655.4	35820.9	27063.1	477691	476642	520604	146175	119782	200078	2.18135e+06	1.92566e+06	1.61414e+06	466431	511232	397774	4.50058e+06	6.70711e+06	2.44709e+06	2.54028e+06	2.18728e+06	2.32613e+06
pme3034	131.03	87.05	132.042	C5H8O4	[M-H]-	Ethylmalonic acid	Organic acids	Organic acids	601-75-2	3	122883	111209	104232	80003.1	63366.5	60576.7	34160.8	21672.5	25456.2	55666.7	68790.3	56405.4	12455.9	12331.6	11457.1	43610.1	37219.8	70733.5	21121.1	27914.8	29250.5	14696.2	17111.1	14540.9	221521	237918	232788	11760.5	10664.2	19614.8	148226	145956	148840	105264	95099.6	230725	24986.3	19727.3	18173.8
mws0491	122.1	105.07	121.089	C8H11N	[M+H]+	2-Phenylethylamine	Alkaloids	Benzylphenylethylamine alkaloids	156-28-5	3	67826.1	72553.6	98567.9	297855	299966	376292	236884	456523	276518	134418	223078	110780	1.22427e+06	1.43875e+06	1.89924e+06	101320	566214	252683	53829.7	78927.6	29552.6	81842.1	119339	72894.2	26711	19883.9	40591.5	161110	130463	157864	87544.3	81133.1	107551	113881	61731.3	71780.7	26158.4	10628.7	18443.6
pmb1562	351.25	147.12	350.246	C21H34O4	[M+H]+	1-Stearidonoyl-Glycerol	Lipids	Glycerol ester	-	2	172990	57955.8	142595	147741	119408	138388	169947	132233	163194	227747	348170	125539	54336.8	61669.9	49168.4	167071	96616.2	385591	88766.8	11292.6	16742.6	12935.8	4149.15	11217	23080.5	6551.08	32371.6	3852.11	14140	13891.5	111414	139384	179056	164306	202035	173842	78777.8	53380.4	111819
Cmmn012997	301.22	301.22	302.225	C20H30O2	[M-H]-	Abietic acid	Terpenoids	Ditepenoids	514-10-3	3	46877.8	78415.4	50901.9	34779.1	98454.3	32521	103256	128543	71588.8	34011.3	29907.7	24569.2	35422.1	19908.5	32182	31125.3	1.61543e+06	31114.8	15044.2	18642.3	29619	71693.8	114656	59183.1	27792.2	23015.2	18000	114881	18296.7	29494.2	22411.9	22731.2	17910.4	17179	21853.3	23655.8	42186.1	17370.3	12380.8
pmb3068	337.09	163.04	338.1	C16H18O8	[M-H]-	1-O-p-Coumaroylquinic acid	Phenolic acids	Phenolic acids	-	3	136025	70434.2	60648.8	631368	293004	320981	1.28252e+06	1.15561e+06	2.09381e+06	128893	260527	286288	190321	137855	163945	382444	377437	717053	81526.2	5637.94	30870.9	60827.6	41780.3	253177	763211	786313	775092	345223	295706	415139	285518	990519	306530	7.44687e+06	9.49944e+06	5.47651e+06	287321	288252	185089
MWSmce199	149.05	59.02	150.053	C5H10O5	[M-H]-	L-Xylose*	Others	Saccharides	609-06-3	3	431237	474006	441747	1.3076e+06	1.11662e+06	1.20098e+06	511481	560321	477061	27091.8	43643.7	35408.2	181421	238674	283785	628563	566082	806093	49673.6	73914.7	82321.8	338057	397823	360511	858156	826702	712085	552249	495727	598527	390306	491363	411612	259242	235866	412158	140212	162353	171550
Lmhp008589	476.28	335.26	475.27	C23H42NO7P	[M+H]+	LysoPE 18:3(2n isomer)	Lipids	LPE	-	1	287036	250457	241149	5.44917e+06	4.69597e+06	4.92093e+06	5.68569e+06	4.59926e+06	4.20026e+06	164739	181339	162305	57935.2	80120.8	67588.6	2.63833e+06	2.59253e+06	3.75784e+06	81353.6	210231	259869	33886.6	57070.1	34034.6	81380.8	87231.3	72125.4	36363.4	48077.5	70878	619965	527825	656736	338256	298109	292810	51828.3	51222	62291.9
Lmbp002309	371.1	209.05	370.126	C17H22O9	[M+H]+	Sinapaldehyde-4-O-Glucoside	Phenolic acids	Phenolic acids	154461-65-1	3	314350	242689	177257	573131	435083	382981	55574	59766.9	54239.4	80868.7	55618.3	78144.1	660836	575149	552504	64220.6	37372.7	26167.7	51841.2	50124.2	44127.8	6.50609e+06	7.50387e+06	8.07147e+06	712904	648936	560466	3.4587e+06	3.09522e+06	6.29538e+06	9.85733e+06	9.24001e+06	1.04064e+07	185980	94859.3	68669.9	78853.7	85496.6	108584
pme0014	148.06	84.04	147.053	C5H9NO4	[M+H]+	L-Glutamic acid	Amino acids and derivatives	Amino acids and derivatives	56-86-0	3	4.14445e+07	4.92609e+07	5.18214e+07	2.60129e+07	2.55939e+07	2.35771e+07	3.99736e+07	3.59817e+07	3.86904e+07	5.4552e+07	5.85947e+07	5.43376e+07	4.15029e+07	4.28617e+07	3.87668e+07	4.07518e+07	3.6914e+07	4.60211e+07	1.96797e+07	1.75442e+07	1.98626e+07	5.16388e+07	4.59456e+07	4.87653e+07	7.95107e+07	7.38016e+07	8.87579e+07	25936035	3.19099e+07	3.80122e+07	36506144	3.22003e+07	3.89374e+07	6.12985e+07	5.72076e+07	5.38166e+07	1.03345e+08	1.09276e+08	9.67514e+07
MWS201398	219.1	86.06	218.09	C8H14N2O5	[M+H]+	Hyp-Ser	Amino acids and derivatives	Amino acids and derivatives	-	3	205767	220059	221627	351922	466103	411352	237281	220891	272030	126969	175999	137322	137928	163242	125752	156753	156719	129587	37853.6	41601.9	66621.6	127885	134107	103181	97780.5	124063	132993	95639.3	77513.4	90834	312092	255951	285381	703959	583472	663367	295025	270170	215405
Hmbp002730	287.06	153.01	286.048	C15H10O6	[M+H]+	Isoscutellarein*	Flavonoids	Flavones	41440-05-5	3	9702.91	11971.8	14375.3	36186.3	37626.8	24478.5	685429	700381	555925	1.20076e+06	663042	659884	1.3925e+06	1.62881e+06	1.2818e+06	433149	391354	175486	14371.8	12392.7	5376.29	333773	184264	281045	255240	204441	200445	534374	408068	465438	889352	984739	989737	314809	191807	434985	161284	142262	177739
pme1201	273.08	167.03	274.084	C15H14O5	[M-H]-	Phloretin	Flavonoids	Chalcones	60-82-2	3	108851	21631.6	26610.9	138017	148534	133039	466913	577735	587942	221716	82339.8	154979	84247.2	24129.5	93661.1	215866	205946	164678	9285.24	23974	57925.7	149642	105014	141582	2.26546e+06	2.3846e+06	2.07017e+06	52880.6	65516.6	55497.8	41546.3	80650.2	70120.8	180808	138749	220631	180936	216328	179766
pmd0160	454.29	313.27	453.286	C21H44NO7P	[M+H]+	LysoPE 16:0(2n isomer)	Lipids	LPE	-	3	3.4591e+07	3.94211e+07	4.28222e+07	5.45953e+07	5.49791e+07	6.05816e+07	2.8453e+07	3.29169e+07	3.00445e+07	2.27387e+07	2.19167e+07	2.34816e+07	8.27955e+06	8.42153e+06	7.5683e+06	2.64683e+07	2.41316e+07	2.42118e+07	9.04704e+06	1.21206e+07	1.23606e+07	7.1251e+06	1.04403e+07	9.01436e+06	1.44314e+07	1.29548e+07	1.65822e+07	3.0879e+06	4.11397e+06	6.05436e+06	2.17746e+07	21571223	2.19299e+07	5.26249e+07	5.17106e+07	5.25117e+07	4.68047e+07	5.48244e+07	5.26371e+07
Hmfn000531	175.02	87.01	176.032	C6H8O6	[M-H]-	L-Ascorbic acid (Vitamin C)	Others	Vitamin	50-81-7	1	341320	302829	338526	493672	490046	511613	334630	279048	240306	72963.5	79795.7	91812.5	359551	366937	389930	233226	339462	390208	21844.6	28735.2	38395.7	493610	509988	506634	430939	450958	435530	530076	765895	595567	442832	490287	438868	237840	501357	610809	203657	358745	319854
pme1184	268.1	152.06	267.097	C10H13N5O4	[M+H]+	2'-Deoxyguanosine	Nucleotides and derivatives	Nucleotides and derivatives	961-07-9	1	357736	388116	285314	1.99009e+06	1.30278e+06	1.66969e+06	2.76045e+06	2.77638e+06	2.02449e+06	782613	855668	833579	119669	142178	155682	2.03254e+06	1.73304e+06	1.2426e+06	87643.7	59048.4	109790	127014	122844	127147	560056	673510	605676	122791	111064	106272	2.30589e+06	2239763	2.95319e+06	3.3065e+06	3.10113e+06	3.65874e+06	778805	710535	644946
pmp000585	519.11	433.11	518.106	C24H22O13	[M+H]+	Apigenin-7-O-(6''-malonyl)glucoside	Flavonoids	Flavones	86546-87-4	1	24574.4	30231	23516.1	65264.4	73735.4	91964.9	323751	287201	388611	206627	266992	154293	586006	529155	505230	290712	160333	499633	155810	369695	234114	5.23262e+06	4.65063e+06	4.80808e+06	121749	87776.1	92690.1	7.63762e+06	7.86262e+06	7.2281e+06	382013	458717	516099	8830.17	2966.68	3255.09	2389	3878.59	3968.98
pme3337	384.12	252.07	383.108	C14H17N5O8	[M+H]+	Succinyladenosine	Nucleotides and derivatives	Nucleotides and derivatives	4542-23-8	1	332000	310376	327698	587672	477083	586316	1.19871e+06	1.03171e+06	1.05667e+06	565161	436138	361183	784599	597756	631702	1.16688e+06	821942	807345	157298	122144	165368	776701	657735	633161	241053	325771	283028	1.16593e+06	973464	1.09426e+06	2.80186e+06	1.98389e+06	1.47991e+06	2.6708e+07	2.33615e+07	2.00812e+07	1.28392e+07	1.16181e+07	1.23419e+07
MWS0559	161.05	71.01	162.053	C6H10O5	[M-H]-	1,6-anhydro-β-D-glucose	Others	Saccharides	498-07-7	3	1.27908e+06	1.29986e+06	1.222e+06	2.10031e+06	2.27281e+06	2.17389e+06	802874	958626	944613	52409.1	75221.3	71428.7	286886	453185	417244	1.10198e+06	1.13957e+06	1.76229e+06	99478.1	200128	157027	551014	604371	454616	1.59668e+06	1.60219e+06	1.5026e+06	639828	770886	883543	619650	603384	574835	469709	395216	669062	220348	220909	219316
mws0884	328.05	134.05	329.053	C10H12N5O6P	[M-H]-	Cyclic 3',5'-Adenylic acid	Nucleotides and derivatives	Nucleotides and derivatives	60-92-4	2	156056	148229	165194	319091	335720	345242	99107.9	98580.9	85059	326145	315765	295668	138372	208367	108412	122046	110288	124069	78035.3	49524.1	49877	111597	82270.9	125163	100344	116110	133440	221598	191320	151189	141422	129810	127996	1.13564e+06	1.00284e+06	809038	1.30558e+06	1.07125e+06	1.22581e+06
Zmzn000078	168.99	78.96	169.998	C3H7O6P	[M-H]-	Dihydroxyacetone phosphate	Others	Saccharides	57-04-5	3	378475	411223	418803	648968	688488	696306	123473	100269	106877	40441.7	63350.8	60028.4	59658.7	44924.3	50898.6	88174.8	75566.7	117487	59941.9	66913	55995.7	55386.5	91263.1	64928.9	287742	321799	324892	39483.1	34450.9	42252.7	68455	68938.3	57685.1	152926	135095	109507	9	9	9
mws5035	279.17	120.08	278.163	C15H22N2O3	[M+H]+	L-Leucyl-L-phenylalanine	Amino acids and derivatives	Amino acids and derivatives	56217-82-4	3	827433	846263	760784	2.31695e+06	2.00185e+06	2.72443e+06	729449	663661	564183	273485	262998	260682	222203	274986	307395	483430	447567	355218	224849	207992	242097	164198	183864	157371	204030	230096	352764	202267	170693	136622	469671	436098	540976	532381	414366	496885	248035	269685	228790
Zmhn000892	301.09	139.05	302.1	C13H18O8	[M-H]-	4-O-Glucosyl-3,4-dihydroxybenzyl alcohol	Phenolic acids	Phenolic acids	-	3	109894	106484	101844	302762	209314	216636	280844	285712	282965	343985	311636	344275	196848	40370.5	157415	367321	418753	113882	353547	50205.4	273419	260041	298739	283536	280861	305620	256416	509624	183932	518019	399012	363723	392454	57396.9	55943.4	60121.4	63294.9	75214.7	67840.4
ML10181668	130.09	84.08	129.079	C6H11NO2	[M+H]+	Cycloleucine	Amino acids and derivatives	Amino acids and derivatives	52-52-8	1	8.62604e+06	1.034e+07	1.03198e+07	5.91322e+06	7.83028e+06	7.19853e+06	2.80826e+07	2.22307e+07	1.96481e+07	2.84561e+07	2.40432e+07	2.21924e+07	1.77249e+07	1.58264e+07	1.71585e+07	2.68629e+07	2.43559e+07	3.00106e+07	8.63553e+06	8.02043e+06	7.42907e+06	1.0135e+07	1.08797e+07	1.50466e+07	1.10355e+07	1.08124e+07	1.19682e+07	2.07467e+07	1.77615e+07	2.42558e+07	1.11629e+07	1.08617e+07	1.1372e+07	2.85687e+07	2.30089e+07	2.89542e+07	1.10055e+07	1.11215e+07	1.07572e+07
Hmgp002327	188.07	118.06	187.063	C11H9O2N	[M+H]+	3-amino-2-naphthoic acid	Alkaloids	Alkaloids	-	1	5.5926e+07	5.5623e+07	5.58196e+07	7.05558e+07	7.43253e+07	7.84338e+07	2.19185e+07	1.91745e+07	1.9546e+07	4.77504e+06	6.35073e+06	5.94925e+06	3.05219e+06	3.1658e+06	3.66687e+06	1.40267e+07	1.5244e+07	1.59229e+07	6.95363e+06	1.40565e+07	9.90176e+06	1.8381e+06	1.41491e+06	1.51237e+06	1.54535e+07	2.46329e+07	2.69189e+07	2.22788e+06	1.55637e+06	1.9882e+06	8.39246e+06	1.23723e+07	8.91472e+06	1.91009e+07	1.81167e+07	1.30028e+07	9.11091e+06	1.10111e+07	1.05203e+07
Zmhn002301	325.09	163.04	326.1	C15H18O8	[M-H]-	p-Coumaric acid-4-O-glucoside	Phenolic acids	Phenolic acids	117405-48-8	2	9	9	9	230189	220577	167168	332670	209098	253744	1.9365e+06	1.44653e+06	1.99504e+06	1.08046e+07	1.18882e+07	1.19538e+07	97551.7	78938.9	142932	113809	109844	111182	6.5541e+06	4.57352e+06	6.39904e+06	171205	197620	182496	9.04992e+06	9.9057e+06	8.45986e+06	2.77619e+07	2.51074e+07	2.53234e+07	423353	614002	777368	406995	805158	516816
mws0341	131.07	85.07	132.079	C6H12O3	[M-H]-	2-Hydroxyisocaproic acid	Organic acids	Organic acids	20312-37-2	3	456374	422257	432130	616565	473119	407696	148151	214064	154899	231838	229534	248907	104336	144910	137314	177497	139541	75311	54025.6	52156.8	63927.1	129646	156141	154237	100293	129724	145129	119291	131246	141797	130031	145329	109142	894331	789848	638804	494831	354898	349067
Lmgn000219	101.02	55.02	102.032	C4H6O3	[M-H]-	Succinic semialdehyde	Organic acids	Organic acids	692-29-5	3	80472.5	89321.8	96875.2	100840	85563.3	99849.5	50997.6	51046.9	40294.6	12893.3	11194.5	1771.58	36333.4	39775.1	39538.8	65400.3	61305.2	85823.8	6800.18	8802.24	8477.89	16334.8	74841.4	12395.6	105881	101469	93009.5	74665.4	76170.8	21004.5	42058.8	30618.1	28517.5	28484.7	20501.8	27159	12998.8	14598.1	16854.2
Hmqn003054	329.23	311.22	330.241	C18H34O5	[M-H]-	9,10,11-Trihydroxy-12-octadecenoic acid	Lipids	Free fatty acids	61911-67-9	3	113588	108787	98837.2	622837	449182	425491	99373.2	121314	132404	96937.9	172845	117876	10119.8	14167.1	10095.3	116592	97936.6	78747.2	19063.9	13448.5	21768.6	7023.09	6637.95	6610.51	58061	46602.5	42721.1	3651	4657.25	4805.91	131973	101556	91401.2	84955.7	87523.8	149239	267926	75301.9	242454
Hmtn001302	299.08	137.02	300.084	C13H16O8	[M-H]-	Glucosyloxybenzoic acid	Phenolic acids	Phenolic acids	-	3	4.02297e+06	3.75356e+06	3.67006e+06	4.70728e+06	5.81729e+06	6.12102e+06	2.15624e+06	1.76509e+06	1.5665e+06	5.15715e+06	6.06379e+06	5.79077e+06	99411.2	116209	112158	3.00224e+06	2.27202e+06	5.56408e+06	162980	287413	248838	110002	82045.1	69517.9	1.60118e+06	1.49149e+06	1.61189e+06	468728	457882	540160	850031	732364	956392	192896	194571	240474	49640.8	65619.7	63148.2
Lmhp009890	546.36	184.07	545.348	C28H52NO7P	[M+H]+	LysoPC 20:3	Lipids	LPC	1199257-41-4	3	70014.7	100031	99871.7	257141	335554	340316	418629	469120	700809	109459	115919	130851	96877.6	144578	113114	211708	500475	359281	15752.5	19487.3	20615.8	67074.4	79875.6	74164.3	43670.3	53681.1	58608.9	56308.3	67591.2	80454.4	73544.8	91256	90241.4	358063	258835	351026	47665	44133.7	55105.9
mws4085	223.06	193.02	224.069	C11H12O5	[M-H]-	Sinapic acid	Phenolic acids	Phenolic acids	530-59-6	1	136609	201147	143275	42934	55680.1	57682.8	18469.6	18905	21887.4	2713.57	2673.01	9	8772.91	15520.4	4137.85	6919.55	17446.9	12375.2	11195.5	8755.47	15215.5	27275	13211.5	42131	27556.8	15326.8	21775.7	23147.5	35515.2	36430.4	10904.2	8931.98	9834.11	2.50887e+06	1.88614e+06	2.29164e+06	273329	210535	211613
pme0040	136.06	119.04	135.054	C5H5N5	[M+H]+	Adenine*	Nucleotides and derivatives	Nucleotides and derivatives	73-24-5	3	1.21677e+06	1.61725e+06	1.35399e+06	4.94414e+06	4.73132e+06	4.95401e+06	5.8789e+06	3.96486e+06	4.57026e+06	1.58819e+06	1.42553e+06	1.48997e+06	9.82881e+06	1.68374e+07	1.28609e+07	3.3165e+06	2.90485e+06	2.82026e+06	268611	299517	236084	2.68321e+07	2.22962e+07	2.30293e+07	874738	885773	1.20101e+06	3.38732e+07	3.66249e+07	35697156	2.74217e+06	2.47179e+06	2.4575e+06	2.58669e+07	2.3742e+07	1.98128e+07	3.09269e+07	2.37751e+07	2.91028e+07
Lmtp002942	535.14	499.12	534.137	C25H26O13	[M+H]+	Apigenin-6,8-di-C-arabinoside*	Flavonoids	Flavones	-	3	6551.15	3500.82	6279.18	1852.32	5415.15	20227.5	62865.8	71738.4	79915.2	138380	144414	118659	217811	248718	129258	65901.2	21834.8	19041.6	33080.7	45295.6	57032.9	29864.1	159101	200370	25546.3	8933.99	8972.95	492583	406578	395985	123550	112273	102566	8508.01	11494.4	4005.42	6425.61	8552.54	855.816
Lmtp002822	535.14	499.12	534.137	C25H26O13	[M+H]+	Apigenin-6-C-arabinoside-8-C-xyloside*	Flavonoids	Flavones	-	3	6551.15	3500.82	6279.18	1852.32	5415.15	20227.5	62865.8	71738.4	79915.2	138380	144414	118659	217811	248718	129258	65901.2	21834.8	19041.6	33080.7	45295.6	57032.9	29864.1	159101	200370	25546.3	8933.99	8972.95	492583	406578	395985	123550	112273	102566	8508.01	11494.4	4005.42	6425.61	8552.54	855.816
pmf0392	317.1	167.04	316.095	C17H16O6	[M+H]+	Persicogenin (5,3'-dihydroxy-7,4'-dimethoxyflavanone)	Flavonoids	Flavanones	28590-40-1	3	14349.9	16924.7	18545.4	248000	480359	409010	84893	94028.2	90973.1	488786	321340	249476	64486.7	91647.3	76347.8	45748.1	85955.8	50402.8	9	9	9	71625.9	6938.46	65596.7	9	9	9	273703	220850	138165	92738.9	97047.9	88796	24240.3	27607	45213.5	9623.46	4020.54	6753.16
pmb2855	307.11	145.06	308.122	C11H20N2O8	[M-H]-	L-Glutamine-O-glycoside	Amino acids and derivatives	Amino acids and derivatives	-	3	41089.8	38581.2	37476.3	224607	71271.9	60629.9	82939.9	63130.8	71664	121920	114974	6037.44	28023.8	17655.7	18795	86386.3	65754.7	89174.6	1649.14	58822.4	83443.2	20761.8	30878	32905.7	44573.9	56883.1	48607.5	61551	53897	44435	49733.7	39366.3	47872.1	331774	243430	317462	63880.2	87225.1	80625.7
Lmhp008833	494.32	184.07	493.317	C24H48NO7P	[M+H]+	LysoPC 16:1(2n isomer)	Lipids	LPC	-	1	3.21201e+06	2.0758e+06	2.13567e+06	7.71463e+07	6.97997e+07	6.47552e+07	4.92919e+07	4.19977e+07	3.80002e+07	519462	931004	528296	213799	288923	233092	1.62565e+07	1.31569e+07	2.73737e+07	115113	293120	248946	219968	250170	203585	2.15474e+06	2.44876e+06	1.03772e+06	69399	68041	93467.6	1.16814e+06	715262	1.08669e+06	5.74828e+06	6.29948e+06	5.81973e+06	2.48703e+06	3.66593e+06	3.69403e+06
Hmgn001653	137.02	93.04	138.032	C7H6O3	[M-H]-	Protocatechualdehyde	Phenolic acids	Phenolic acids	139-85-5	3	2.31186e+06	5.95387e+06	4.53587e+06	1.30895e+07	1.21451e+07	1.55271e+07	1.95263e+07	1.38062e+07	1.44966e+07	1.17508e+07	2.43107e+07	1.16883e+07	1.3716e+06	3.52699e+06	1.81077e+06	1.47501e+07	1.48829e+07	1.23112e+07	275234	293957	346409	658148	358685	348525	942375	945184	1.08369e+06	196556	214500	256256	532912	410513	483090	466034	531247	405616	1.41935e+06	1.03046e+06	1.37144e+06
Hmqp005411	297.24	81.07	296.235	C18H32O3	[M+H]+	9-Oxo-12Z-Octadecenoic acid	Lipids	Free fatty acids	112543-32-5	1	1.69246e+06	793313	614901	8.20681e+06	5.48818e+06	4.16514e+06	326108	327156	474385	192121	500906	211571	77053.7	94934.1	92550.8	505200	430141	328443	82111.5	110002	115778	56471.9	77433.1	88786.3	240415	185458	165418	23672.9	36284.3	20962.6	998314	912947	1.03408e+06	872911	955836	1.18947e+06	534523	321519	677993
Zbdn002066	301.09	123.01	302.1	C13H18O8	[M-H]-	Tachioside*	Phenolic acids	Phenolic acids	109194-60-7	1	724327	626542	581007	1.67485e+06	1.36011e+06	1.2559e+06	1.53871e+06	1.53115e+06	1.63961e+06	3.71898e+06	3.28611e+06	3.42577e+06	858465	824772	891456	2.25516e+06	2.11496e+06	1.43065e+06	4.94184e+06	3.11472e+06	3.82286e+06	2.71962e+06	2.60749e+06	3.06958e+06	1.83206e+06	1.84152e+06	2.00362e+06	2.09989e+06	2.34715e+06	2.40892e+06	3.2381e+06	2.87217e+06	2.92307e+06	75729.7	324811	324846	753980	724422	572961
pme1605	593.15	285.04	594.159	C27H30O15	[M-H]-	Kaempferol-3-O-robinobioside(Biorobin)	Flavonoids	Flavonols	17297-56-2	3	136489	42044	31818	387059	151292	185109	205079	221845	164399	560381	393615	607804	6.15707e+07	6.50615e+07	6.84349e+07	638852	324988	200096	117221	66620.2	41109.9	2.08504e+07	1.9181e+07	2.24354e+07	1.11343e+06	921316	589001	5.38516e+07	4.83e+07	5.56956e+07	1.38738e+07	1.62724e+07	1.59911e+07	251111	116550	164066	225295	604473	320447
Hmln000297	179.05	59.01	180.063	C6H12O6	[M-H]-	Inositol	Others	Saccharides	87-89-8	1	4.99334e+07	4.71221e+07	4.76361e+07	5.96684e+07	5.74551e+07	6.4098e+07	2.44825e+07	2.94555e+07	2.92937e+07	2.19651e+06	3.38221e+06	2.82555e+06	1.11255e+07	1.5802e+07	1.79398e+07	3.73792e+07	3.79005e+07	5.18427e+07	4.03861e+06	7.33541e+06	7.27082e+06	1.68748e+07	2.22406e+07	1.54865e+07	5.35127e+07	5.17577e+07	5.05954e+07	1.96058e+07	2.45842e+07	3.03193e+07	2.23516e+07	1.9805e+07	1.94879e+07	2.01404e+07	1.88191e+07	2.60824e+07	1.01481e+07	9.31728e+06	1.04843e+07
pme2914	161.05	99.05	162.053	C6H10O5	[M-H]-	3-Hydroxy-3-methylpentane-1,5-dioic acid	Amino acids and derivatives	Amino acids and derivatives	503-49-1	3	379773	362074	325402	915095	653306	651101	400600	335051	307370	296036	297345	296795	117144	106000	100647	245693	249685	232387	160509	152934	162522	102371	84753.3	98974.2	859379	939618	920392	165280	165868	159046	559029	661395	536208	1.70398e+06	1.49849e+06	1.65963e+06	860002	768879	898707
Hagn003556	387.16	207.1	388.095	C23H16O6	[M-H]-	7-Benzyloxy-5-hydroxy-3',4'-methylenedioxyflavonoid	Flavonoids	Flavones	-	3	36118.6	37919.1	32654.8	1.04917e+06	847917	937461	1.98466e+06	1.92232e+06	2.2115e+06	344333	386075	374353	192711	233497	148176	5.23575e+06	3.26692e+06	2.34649e+06	104419	64427.3	85876.3	2.77993e+06	2.39072e+06	2.55664e+06	307252	257584	195251	3.90851e+06	3.8437e+06	4.61626e+06	383830	347853	488631	9736.27	6565.48	10727.7	8808.26	14589	3681.66
Lmnp002413	595.17	449.11	594.159	C27H30O15	[M+H]+	Luteolin-6-C-glucoside-7-O-rhamnoside	Flavonoids	Flavones	-	3	160683	47167.4	33736.7	348666	180132	137136	177250	114516	176011	601041	376456	589362	7.12965e+07	76657905	7.08058e+07	528303	254084	201698	112284	52493.5	42625.7	1.86271e+07	1.28215e+07	1.4732e+07	797091	768977	464156	5.92748e+07	4.57529e+07	4.33618e+07	9.31918e+06	1.43169e+07	9.34716e+06	122754	109359	190081	194631	407844	238523
mws0126	524.37	184.07	523.364	C26H54NO7P	[M+H]+	LysoPC 18:0	Lipids	LPC	19420-57-6	2	5.29809e+06	6.86017e+06	6.85276e+06	1.51534e+07	1.32861e+07	1.42535e+07	6.1576e+06	5.36334e+06	5.47274e+06	5.11761e+06	5.45844e+06	6.12779e+06	3.2346e+06	3.63728e+06	3.39394e+06	3.29865e+06	3.48045e+06	3.19051e+06	980910	905393	961394	2.65275e+06	3.07602e+06	3.64037e+06	5.57296e+06	5.08548e+06	6.2915e+06	1.6492e+06	1.85182e+06	2.42214e+06	6.80981e+06	6.34825e+06	6.14172e+06	2.15883e+07	2.63534e+07	2.22271e+07	6.09251e+07	6.91672e+07	7.16579e+07
pme2380	145.01	101.02	146.022	C5H6O5	[M-H]-	α-Ketoglutaric acid	Organic acids	Organic acids	328-50-7	3	1.48436e+06	997066	1.06987e+06	1.70656e+06	1.27265e+06	1.21539e+06	1.72776e+06	2.04066e+06	2.02902e+06	3.1579e+06	2.29172e+06	2.86685e+06	1.55379e+06	1.47727e+06	1.6396e+06	1.09479e+06	1.14988e+06	1.12762e+06	1.02185e+06	1.42806e+06	1.08448e+06	5.99051e+06	4.78304e+06	5.75679e+06	2.4178e+06	2.3245e+06	2.5791e+06	8.19532e+06	8.61253e+06	9.00831e+06	1.85657e+06	1.90404e+06	1.61913e+06	366747	342358	644749	414698	457907	435284
Lmhp010190	522.36	184.07	521.348	C26H52NO7P	[M+H]+	LysoPC 18:1(2n isomer)	Lipids	LPC	-	1	1.43442e+06	894448	828733	1.67882e+07	1.25961e+07	1.28423e+07	1.11969e+07	7.86226e+06	7.97026e+06	780443	937561	705546	227897	245877	219745	8.15908e+06	8.08171e+06	9.66645e+06	245505	743826	626630	156219	166045	130129	1.6588e+06	1.95893e+06	1.62914e+06	77160.4	74050.7	120613	1.06633e+06	927149	985580	1.64872e+07	1.64517e+07	1.33191e+07	9.13277e+06	1.08041e+07	1.10349e+07
Lmyn007883	287.22	287.22	288.23	C16H32O4	[M-H]-	9,16-Dihydroxypalmitic acid	Lipids	Free fatty acids	38076-49-2	3	369927	264290	275047	27969	29102.8	31244.5	30594.5	34158.8	17988	120694	118523	105750	48815.6	39563	51717.3	23528	19955.6	13033.3	5309.51	5244.97	8015.35	35449.7	29587	36660.9	446373	445716	494469	15177.2	23442.9	21015.9	691962	432663	638184	883024	662444	823571	685017	590711	574255
MWSmce039	124.04	80.05	123.032	C6H5NO2	[M+H]+	Isonicotinic acid	Others	Vitamin	55-22-1	3	195294	212468	172865	1.03244e+06	646540	551599	684532	852106	898371	161352	215851	194093	159134	158306	158160	726904	663618	268479	105428	102189	129406	141502	94836.2	93389.6	83882.7	93212.1	107969	128161	125721	167812	61244.9	125850	126319	590274	673246	499600	962524	1.00955e+06	781770
mws0344	165.04	75.01	166.048	C5H10O6	[M-H]-	D-Xylonic acid	Others	Saccharides	526-91-0	3	1.95072e+06	2.67076e+06	2.48417e+06	2.69368e+06	3.36059e+06	3.05702e+06	1.66686e+06	1.43321e+06	1.64059e+06	260736	201755	160019	2.00016e+06	2.20931e+06	1.88793e+06	1.57171e+06	1.39825e+06	1.18396e+06	565261	563238	600294	2.47649e+06	2.78658e+06	2.30807e+06	3.56768e+06	3.17539e+06	3.43332e+06	4.40238e+06	3.6923e+06	4.0688e+06	5.34649e+06	8.8564e+06	5.58098e+06	1.1116e+07	8.59793e+06	1.0867e+07	5.37043e+06	5.05908e+06	4.80241e+06
Zjyp102945	205.19	121.1	204.188	C15H24	[M+H]+	iso-Valencene	Terpenoids	Sesquiterpenoids	-	1	644015	540876	816626	565494	352682	540121	697934	617009	635845	473957	598135	451151	768676	504737	542020	775994	473431	647519	340367	422888	659741	527903	407140	540999	719727	628300	638596	483124	490781	615489	496500	554654	674904	215771	216991	236794	178581	205069	176260
Wbmn003185	221.16	221.15	222.162	C14H22O2	[M-H]-	Kobusone	Terpenoids	Sesquiterpenoids	24173-71-5	1	185402	180633	182210	263755	237846	252316	264138	245522	256214	164637	159539	160036	234856	177741	174023	146717	192964	170099	170948	175245	185485	170179	169413	176690	161092	156109	151587	191879	171062	149612	172969	193515	203813	254097	257941	328197	156709	193946	167856
pme1738	138.08	94.07	137.071	C7H9N2O	[M+H]+	3-Carbamyl-1-methylpyridinium;(1-Methylnicotinamide)	Alkaloids	Pyridine alkaloids	1005-24-9	3	6.73107e+06	7.34113e+06	7.04739e+06	6.86074e+06	7.98917e+06	8.37907e+06	4.02149e+06	2.94086e+06	2.69875e+06	4.04578e+06	4.35295e+06	4.51258e+06	7.49024e+06	6.27467e+06	7.43859e+06	3.45272e+06	3.68073e+06	5.35973e+06	7.07402e+06	5.25996e+06	5.84103e+06	7.29832e+06	8.02065e+06	7.23801e+06	7.43865e+06	6.62415e+06	6.25983e+06	1.61299e+07	1.56654e+07	1.43034e+07	1.09181e+07	1.00613e+07	1.16179e+07	1.29308e+07	1.28811e+07	1.52527e+07	6.41467e+06	8.74811e+06	7.37752e+06
Lsjp211240	123.05	80.05	122.048	C6H6N2O	[M+H]+	Nicotinamide	Others	Vitamin	98-92-0	1	3.28632e+06	3.0772e+06	3.15803e+06	1.05861e+07	6.92277e+06	5.09001e+06	1.361e+06	1.22003e+06	1.34652e+06	1.23205e+06	1.20477e+06	1.39099e+06	1.88497e+06	1.89003e+06	2.06236e+06	1.04633e+06	1.12548e+06	1.49364e+06	526091	397491	446523	1.85483e+06	1.5389e+06	1.78158e+06	1.10145e+06	1.1187e+06	1.14254e+06	1.52014e+06	1.52806e+06	1.44929e+06	1.02011e+06	1.42326e+06	1.21838e+06	1.37438e+06	1.36678e+06	1.32272e+06	887796	1.23827e+06	877601
Zmyn004449	309.21	171.1	310.214	C18H30O4	[M-H]-	9-Hydroxy-12-oxo-10(E),15(Z)-octadecadienoic acid	Lipids	Free fatty acids	-	2	642703	398690	486670	1.94764e+06	1.35745e+06	1.39667e+06	226710	260760	288246	206392	324664	252289	17320.2	25531.4	24721.4	334765	317606	363758	34254.5	108148	102299	12610.1	9935.96	10018.2	47166.5	45608	39080.6	6837.65	6165.33	6976.57	42521.4	39137.5	49467.9	94287.8	98683	176301	124713	52550	127551
Lmsn003297	449.11	287.06	450.116	C21H22O11	[M-H]-	3,4,2',4',6'-Pentahydroxychalcone-4'-O-glucoside	Flavonoids	Chalcones	-	1	28151.5	20059.1	6249.26	190422	120704	139140	424646	299566	400580	257086	251791	262482	9917.59	116291	122804	386367	343350	245379	120251	91493.2	100846	47186.4	21918.7	101259	1.29493e+06	1.34612e+06	1.3568e+06	56300	30773	36601.7	371663	324352	424598	531360	640718	591451	9.45137e+06	1.10487e+07	1.05887e+07
Hmcn001884	463.09	301.03	464.096	C21H20O12	[M-H]-	6-Hydroxyluteolin 5-glucoside	Flavonoids	Flavones	-	2	72709.1	73759.7	52916.4	588250	466493	525399	769038	735702	609034	268943	383617	357631	102686	558925	84161.2	541334	783155	431587	89743.1	63577.4	101767	703784	665452	756328	5.41765e+06	4.4752e+06	2.63052e+06	129738	708304	234696	2.28225e+06	3.55306e+06	3.21557e+06	1.66129e+07	1.40122e+07	1.80212e+07	6.23719e+06	5.96649e+06	5.69405e+06
Xmgp006913	341.14	137.06	340.131	C20H20O5	[M+H]+	2,4,2',4'-tetrahydroxy-3'-prenylchalcone	Flavonoids	Chalcones	-	3	65563.3	63514.1	67664.5	171918	168454	118958	703914	774549	933667	129262	143216	145000	295507	75738.1	72566.4	1.20988e+06	1.23109e+06	1.03236e+06	3.45705e+06	1.79456e+06	2.01549e+06	454680	397449	565133	74456.4	32753	31449.9	117730	65332.9	189636	49982	10665.8	44833.6	1868.25	3521.8	7384.12	3887.36	1589.26	1779.01
Lmbn004240	329.23	199.13	330.241	C18H34O5	[M-H]-	9,10-Dihydroxy-12,13-epoxyoctadecanoic acid	Lipids	Free fatty acids	-	2	9933.7	12128.9	13472.4	59619.1	115249	117905	7351.19	14748.6	5447.31	9142.86	61309.6	9651.78	12261.6	15858.6	7652.69	16236.5	11653.6	12112.5	9966.84	10619.7	18213	8960.54	12423.7	12705	11438.7	10062.5	10746.1	9023.85	8230.82	10341	10431.6	9132.41	7735.54	15176.6	11828	10477	10159.9	9079.72	8286.54
Jmyp000635	102.05	56.05	101.048	C4H7NO2	[M+H]+	L-Azetidine-2-carboxylic acid	Alkaloids	Alkaloids	2133-34-8	2	8.11722e+06	9.03768e+06	1.03802e+07	1.91505e+06	6.65525e+06	6.58386e+06	1.09203e+06	771085	848198	898294	889508	912352	1.07777e+06	1.03456e+06	1.30286e+06	1.0716e+06	1.24069e+06	1.8153e+06	437737	352358	339376	1.40418e+06	1.26437e+06	1.53074e+06	2.71648e+06	3.28128e+06	3.28972e+06	529065	442593	544327	1.00902e+06	1.00714e+06	859955	1.29098e+06	1.26839e+06	1.31241e+06	923140	1.12844e+06	1.23727e+06
pmn001375	535.18	373.13	536.189	C26H32O12	[M-H]-	1-Hydroxypinoresinol-1-O-Glucoside	Lignans and Coumarins	Lignans	81495-71-8	3	116379	103392	125075	360696	353312	339530	666494	816646	881379	543153	605021	547787	103316	99634.7	105805	855799	1.03609e+06	729897	2.54379e+06	1.59176e+06	2.11957e+06	1.5856e+06	1.99852e+06	2.00459e+06	206282	145016	71773.6	403181	573594	570384	313530	329251	363484	38844.1	29273.4	25621.8	13562.9	24413.1	17267.1
mws2212	179.03	135.05	180.042	C9H8O4	[M-H]-	Caffeic acid	Phenolic acids	Phenolic acids	331-39-5	2	625115	575816	573020	606511	641618	702109	389858	408660	301174	125190	246468	273256	4.27144e+06	5.22869e+06	2.15998e+06	202405	208318	267992	255877	348713	362551	575926	604526	615265	285175	242172	242553	677224	709009	696227	362510	345215	327420	3.22368e+06	2.84225e+06	2.23346e+06	1.99122e+06	1.58823e+06	1.77333e+06
Zmzn003953	309.2	227.2	310.214	C18H30O4	[M-H]-	13(s)-hydroperoxy-(9z,11e,15z)-octadecatrienoic acid	Lipids	Free fatty acids	67597-26-6	1	835717	632594	415857	335244	221592	157428	121571	108191	136387	297434	470713	289472	428077	307348	291103	243634	162066	110005	250400	294440	304367	330519	250427	295708	332189	322164	314817	242604	238098	364470	287797	310139	330578	576581	493603	605597	289292	358181	313966
Lmhp009464	466.29	325.27	465.286	C22H44NO7P	[M+H]+	LysoPE 17:1(2n isomer)	Lipids	LPE	-	2	167971	89388.1	90919	4.91724e+06	2.73484e+06	3.13663e+06	1.68996e+06	2.05477e+06	1.62414e+06	17553.2	20170.7	37889.8	8385.56	7228.81	9833.39	1.42241e+06	1.62116e+06	1.71331e+06	11380	17648.4	27682.5	15269.5	25693.5	16316.7	24145.3	19068.4	16508.3	4081.07	5799.52	6162.38	105432	101893	112270	1.03838e+06	480333	373854	69702.8	80736.7	78671.7
Lmsp011263	329.1	268.08	328.095	C18H16O6	[M+H]+	6-Hydroxy-5,7,4'-trimethoxyflavone	Flavonoids	Flavones	6938-19-8	3	6231.47	12413.3	6111.56	10705.9	13351.6	6297.07	8808.69	24451.6	43986	42920.2	36015.4	20088.9	68972.3	123822	80850.9	13410.6	11333.1	3984.28	1453.77	1534.4	2007.24	59729	43976.8	59365.4	2392.46	2370.34	1255.87	554490	464846	353692	163936	168555	163188	68340.4	77851.4	69388.2	17901.4	10982.8	17214.6
Lmgn000224	145.01	57.03	146.022	C5H6O5	[M-H]-	2-Methyl-3-oxosuccinic acid	Organic acids	Organic acids	-	2	81386.8	66637.7	57407.5	132266	82649.2	71762	73366.3	54421.8	68547.2	93011.2	76168.6	76549.5	70561.8	80617.6	89883.4	23044	26134	35701.8	8423.38	9910.93	13168.5	287739	279090	282211	108868	85003.1	141598	342767	406863	333011	72112	82990	53387.1	26801.1	12676.4	19404.3	11792.2	20159.8	13227
MWSmce165	165.08	59.02	166.084	C6H14O5	[M-H]-	L-Fucitol	Others	Saccharides	13074-06-1	3	264510	266310	262713	376102	408659	367171	188404	160295	122974	16365	39237.9	15120.8	247602	327009	286482	150446	134607	139935	69641.3	67683.4	68030.2	357675	294518	276877	348835	366818	360201	624107	532955	607302	564079	957532	660354	1.39434e+06	1.03568e+06	1.41423e+06	630714	657167	597773
pmn001423	385.19	223.14	386.194	C19H30O8	[M-H]-	Roseoside	Others	Ketone compounds	54835-70-0	3	6.08103e+06	7.18688e+06	8.09473e+06	4.64224e+06	4.31808e+06	4.63993e+06	1.04074e+06	803622	951182	1.12751e+06	1.43261e+06	1.23027e+06	597645	708425	638898	859003	503229	609523	228847	184489	230269	3.675e+06	2.57523e+06	3.79102e+06	2.87767e+06	2.03572e+06	1.90546e+06	6.32248e+06	7.24575e+06	6.61302e+06	6.46726e+06	6.40493e+06	5.34594e+06	902997	650990	483924	485462	609375	513741
Lmhp010515	510.36	184.07	509.348	C25H52NO7P	[M+H]+	LysoPC 17:0(2n isomer)	Lipids	LPC	-	2	1.08759e+06	1.24791e+06	839861	1.97346e+06	1.98819e+06	1.9654e+06	1.31648e+06	1.30864e+06	1.28515e+06	632946	681176	718926	222211	288334	241754	1.06441e+06	1.03698e+06	591329	165909	207823	203281	370133	448041	470387	1.30937e+06	1.13651e+06	1.31056e+06	192461	282746	335994	1.55911e+06	1.70903e+06	1.57654e+06	2.47201e+06	2.48522e+06	2.57488e+06	1.77615e+06	2.17344e+06	2.24067e+06
MWS2413	130.05	58.03	131.058	C5H9NO3	[M-H]-	N-acetyl-beta-alanine	Amino acids and derivatives	Amino acids and derivatives	3025-95-4	3	98193.6	88110.1	86199.7	53214.9	65598	78959.2	27409.4	21080.7	27564.1	25390.7	23069.2	22236	10379.6	4229.07	7889.38	34382.9	39513.7	34693	58556.1	50693.4	43394.1	12080.2	21070.4	14681.1	92458.4	76380.9	111059	35214.6	34683.8	31420	48408.3	41483.3	42635.5	79356.3	96199	69775	197413	203213	222551
pme1975	103	59.01	104.011	C3H4O4	[M-H]-	Malonic acid	Organic acids	Organic acids	141-82-2	3	1.7113e+07	1.48321e+07	1.51162e+07	1.71149e+06	1.80593e+06	1.74701e+06	1.06704e+06	986431	932137	1.44671e+06	1.85198e+06	1.69571e+06	631527	590638	537132	602977	771061	569351	418484	329627	369070	708017	710524	796450	1.07239e+06	1.2292e+06	1.08294e+06	664508	425553	681180	720583	626411	827952	971003	1.08465e+06	814402	1.61445e+06	1.41294e+06	1.5015e+06
pmb3032	561.12	329.1	562.132	C26H26O14	[M-H]-	Tricin-7-O-(2''-Malonyl)rhamnoside	Flavonoids	Flavones	-	2	52331.5	55855.2	55555	98108.2	324923	279296	98865.3	114712	113770	156857	181331	171274	334819	264132	271449	31502.2	41720.1	30230.8	1.10749e+06	1.45906e+06	1.17273e+06	1.56406e+06	1.72486e+06	2.19743e+06	284787	116504	92846.6	492216	862118	573043	270043	232111	298541	5062.31	869.64	600.06	9	9	9
Zbdn001947	301.09	123.01	302.1	C13H18O8	[M-H]-	Isotachioside*	Phenolic acids	Phenolic acids	31427-08-4	1	722936	644756	621220	1.78787e+06	1.22964e+06	1.29461e+06	1.60974e+06	1.4824e+06	1.70319e+06	3.67799e+06	3.21898e+06	3.59693e+06	888411	766380	908233	2.19075e+06	1.98215e+06	1.46796e+06	4.51243e+06	3.45018e+06	3.88056e+06	2.52105e+06	3.13034e+06	3.0012e+06	1.8052e+06	1.8597e+06	1.97876e+06	2.11674e+06	2.5631e+06	2.30254e+06	3.08196e+06	3.02711e+06	2.78572e+06	322773	337366	330423	770628	726049	609202
MWS1777	128.03	93.06	127.019	C6H6ClN	[M+H]+	3-Chloroaniline	Alkaloids	Alkaloids	108-42-9	3	7.17411e+06	6.73959e+06	7.02135e+06	4.38222e+06	2.42549e+06	3.10112e+06	3.1151e+06	3.07549e+06	3.03102e+06	4.41711e+06	3.65661e+06	4.7665e+06	7.83814e+06	8.33204e+06	8.14813e+06	2.61131e+06	3.079e+06	3.44557e+06	809661	2.28214e+06	1.23771e+06	5.50858e+06	6.09555e+06	6.08663e+06	5.4098e+06	5.52097e+06	5.78442e+06	8.03151e+06	7.58678e+06	7.51224e+06	7.73959e+06	8.04963e+06	8.29792e+06	9.2172e+06	9.96712e+06	8.99852e+06	9.14596e+06	9.46876e+06	9.53153e+06
mws1038	277.12	146.08	278.13	C11H22N2O4S	[M-H]-	Pantetheine	Alkaloids	Alkaloids	496-65-1	3	96018.4	116777	77433.4	394590	470309	457487	177553	128493	115737	7980.15	7050.27	2970.24	40991.8	11590.8	11202.4	33553.5	45406.2	29011.9	15642	30366	12455.2	9709.41	20664.5	27560.6	2600.36	3676.42	5936.8	24070.5	16196.9	5433.32	58657.5	55887.3	60574.3	191638	170918	152054	205548	195728	206642
pmf0085	427.39	345.32	426.386	C30H50O	[M+H]+	9,19-Cyclolanost-24-en-3-ol (Cycloartenol)	Terpenoids	Triterpene	469-38-5	3	8228.98	7673	8179.19	8337.84	7864.08	7286.73	7814.77	8626.04	8429.83	8814.67	8711.1	9099.39	8492.47	8363.04	8049.52	8938.53	9339.04	9203.56	9665.23	9154.65	9339.8	10183.1	9777.78	9802.17	9362.28	9178.98	9025.42	9468.07	9283.82	7874.42	9139	10244.7	10057.9	9676.72	9628.1	10013.6	10497.2	10076	10152.7
pmb2786	293.21	235.17	294.219	C18H30O3	[M-H]-	9-Hydroxy-10,12,15-octadecatrienoic acid*	Lipids	Free fatty acids	89886-42-0	2	155862	89791.2	99323.7	1.5496e+06	1.36455e+06	631172	62278.2	42331.8	63002.9	33949.1	40838	21558.6	10831.6	15546.9	12588.6	42972.1	29380.6	63069	608.029	5831.56	3071.76	9	9	9	12748	16457.3	6555.49	2081.24	2707.85	3434.66	168476	127542	162225	137224	142764	215973	103501	46497.9	136817
mws0576	103.04	59.01	104.047	C4H8O3	[M-H]-	3-Hydroxybutyric acid	Organic acids	Organic acids	300-85-6	3	1.79597e+07	1.56289e+07	1.58126e+07	1.70149e+06	1.82139e+06	1.92913e+06	1.08134e+06	915553	835199	1.45812e+06	1.60006e+06	1.5683e+06	716984	652390	516467	596365	742754	563029	355416	295767	319691	650641	583975	630894	1.36437e+06	1.36091e+06	1.40747e+06	741755	714150	714374	794120	695771	689887	911757	1.03702e+06	759017	1.74581e+06	1.39197e+06	1.21215e+06
MWS4305	119.04	59.01	120.042	C4H8O4	[M-H]-	Erythrose	Others	Saccharides	583-50-6	3	707303	762495	752849	457573	521100	501589	181988	212997	168614	9	9	9	161768	244565	249783	296629	241395	481863	29417.7	59527	58846.2	234545	313721	226602	684895	717584	768354	182526	317469	223370	181385	188954	200670	196828	198433	187061	149295	153669	166746
Hmhn003518	355.1	175.04	356.111	C16H20O9	[M-H]-	4-O-β-D-glucopyranosylferulic acid	Phenolic acids	Phenolic acids	-	1	5.16038e+07	5.11308e+07	5.24786e+07	7.86559e+06	7.68024e+06	6.12014e+06	3.09407e+06	2.05437e+06	2.47896e+06	1.96161e+07	2.25007e+07	2.39153e+07	1.51186e+06	884247	1.59329e+06	4.06406e+06	2.33305e+06	4.38629e+06	3.74668e+06	1.06433e+06	2.66147e+06	1.4123e+06	846631	1.38813e+06	5.507e+06	6.81143e+06	7.53028e+06	1.20649e+07	1.61509e+07	1.58018e+07	4.75708e+06	5.87009e+06	5.78508e+06	1.53254e+06	1.36737e+06	915250	784752	1.09829e+06	840071
Zmhn001883	329.09	209.04	330.095	C14H18O9	[M-H]-	Vanillic acid-4-O-glucoside	Phenolic acids	Phenolic acids	32142-31-7	2	362720	426248	407318	837923	1.00472e+06	959739	494265	276738	321668	367563	441781	359438	298061	282443	210763	302841	311236	285753	479270	447538	423097	359983	342022	369151	1.77933e+06	1.61462e+06	1.98837e+06	528845	863723	764491	650687	813611	773398	1.16019e+06	1.18883e+06	1.96822e+06	217962	390073	254391
Zbln003676	385.13	205.05	386.137	C21H22O7	[M-H]-	7-hydroxy-4-methoxyphenanthrene-2-O-glucoside	Quinones	PhenAnthraquinones	-	1	3.45466e+07	3.6183e+07	3.83698e+07	2.07874e+07	2.50205e+07	2.54133e+07	8.54139e+06	6.70429e+06	6.65368e+06	7.70846e+06	8.36501e+06	8.23665e+06	946998	977300	740231	6.30823e+06	4.37522e+06	5.07384e+06	2.30663e+06	1.815e+06	2.20876e+06	9.56459e+06	6.65043e+06	1.05404e+07	1.1228e+07	1.18645e+07	7.35642e+06	1.72971e+07	2.13926e+07	2.26086e+07	7.54885e+06	8.59345e+06	7.74897e+06	5.14929e+06	3.98443e+06	2.84096e+06	1.86498e+06	2.16129e+06	2.31386e+06
mws1080	341.11	179.06	342.116	C12H22O11	[M-H]-	Galactinol	Others	Saccharides	3687-64-7	1	1.64781e+07	1.72291e+07	1.53936e+07	2.37675e+07	1.61347e+07	1.75208e+07	3.10617e+07	2.90022e+07	2.92845e+07	1.85357e+07	2.28079e+07	2.28518e+07	4.3013e+07	4.46644e+07	3.71028e+07	2.22539e+07	2.76123e+07	2.48194e+07	1.63611e+07	1.72856e+07	1.96738e+07	4.67105e+07	4.34878e+07	4.88157e+07	3.28243e+07	2.92251e+07	3.40192e+07	4.39292e+07	4.49402e+07	4.34354e+07	2.89711e+07	2.64233e+07	2.55541e+07	2.28607e+07	2.50597e+07	3.25348e+07	1.64415e+07	1.76496e+07	1.49288e+07
MWSHY0056	581.19	273.08	580.179	C27H32O14	[M+H]+	Naringenin-7-O-Rutinoside(Narirutin)	Flavonoids	Flavanones	14259-46-2	3	46884	54643.8	47888.8	373365	354606	282958	339898	259129	259417	1.21653e+06	1.33437e+06	1.15232e+06	1.26702e+06	1.09513e+06	1.30249e+06	164129	28204.3	217257	64298.7	68196.2	102707	941886	939056	1.02908e+06	385495	108140	71638.5	1.52655e+06	1.56517e+06	1.14723e+06	410250	994736	1.06293e+06	39731.8	42312.7	55389.6	40063	148165	81120.8
MWSslk108	204.13	85.03	203.116	C9H17NO4	[M+H]+	O-Acetyl-L-carnitine	Alkaloids	Alkaloids	3040-38-8	3	1.28444e+07	1.17613e+07	1.02981e+07	1.58318e+07	1.54958e+07	1.78551e+07	1.60885e+07	1.6364e+07	1.41433e+07	2.36016e+07	2.37015e+07	2.21763e+07	1.49066e+07	1.76822e+07	1.29785e+07	1.32599e+07	1.15318e+07	1.41102e+07	2.05006e+07	2.30139e+07	2.06572e+07	1.27849e+07	1.21709e+07	1.42827e+07	2.01914e+07	1.50221e+07	1.98481e+07	1.79123e+07	2.1768e+07	1.87378e+07	2.23276e+07	2.13785e+07	2.68623e+07	1.90236e+07	1.87185e+07	1.75812e+07	1.29162e+07	9.47829e+06	5.89311e+06
Wbmn009020	313.18	283.02	314.188	C20H26O3	[M-H]-	7-Oxodehydroabietic acid	Terpenoids	Ditepenoids	18684-55-4	3	26050.8	41965.6	37987.2	133979	129076	158164	158248	132933	126071	1.38209e+06	1.23428e+06	804284	466698	585524	496441	94232.6	85954.1	70788.9	9	9	9	270611	201390	257663	2792.07	1928.35	519.627	1.01559e+06	1.15236e+06	672511	1.5149e+06	1.50322e+06	1.074e+06	1.83268e+06	1.31368e+06	2.61303e+06	688708	762428	796344
Lmgn003073	735.22	367.11	368.111	C17H20O9	[2M-H]-	5-O-Feruloylquinic acid	Phenolic acids	Phenolic acids	-	2	5.51973e+06	2.47647e+06	2.2537e+06	3824.96	2690.9	758.572	7047.24	2244.45	2291	7.46018e+06	8.0832e+06	8.98511e+06	6.46279e+06	7.28492e+06	5.19489e+06	210429	46901.7	422030	13097.1	45849.9	35783.9	1.6763e+07	6.87871e+06	1.08066e+07	1.07459e+07	1.30724e+07	1.3465e+07	3.24239e+07	3.72848e+07	3.8835e+07	421974	645219	517507	22723.5	30999.4	18535	2771.05	3487.49	686.992
Zmgn000217	129.02	85.03	130.027	C5H6O4	[M-H]-	Methylenesuccinic acid	Organic acids	Organic acids	97-65-4	1	9.495e+06	1.13197e+07	1.35673e+07	1.49431e+07	1.6323e+07	1.8336e+07	1.17773e+07	1.00404e+07	1.11269e+07	2.89391e+06	2.86645e+06	3.10436e+06	9.60264e+06	9.17183e+06	1.11262e+07	7.63281e+06	8.34121e+06	1.52229e+07	561063	2.01997e+06	1.33294e+06	1.84932e+07	1.69959e+07	1.74722e+07	1.4687e+07	1.41631e+07	1.55859e+07	1.01897e+07	1.10916e+07	1.17676e+07	1.02661e+07	1.06574e+07	9.71711e+06	1.95037e+06	1.28505e+06	3.87563e+06	8169.75	10854.7	11312
Zmjp000182	189.13	70.07	188.127	C7H16N4O2	[M+H]+	N-Monomethyl-L-arginine*	Amino acids and derivatives	Amino acids and derivatives	17035-90-4	3	1.20225e+06	905394	1.07683e+06	2.10959e+06	1.83786e+06	1.99643e+06	873012	706521	787085	430652	576623	631207	1.58366e+06	1.43654e+06	1.4982e+06	747779	978336	1.34016e+06	122973	206714	146642	792233	609741	777170	1.55606e+06	2.42724e+06	3.03533e+06	301783	334434	341227	1.17532e+06	1.18604e+06	1.07331e+06	2.88124e+06	2.50607e+06	2.61302e+06	641455	3.02974e+06	699978
pmb0719	659.2	331.08	658.19	C32H34O15	[M+H]+	Tricin-4'-O-(syringyl alcohol)ether-5-O-glucoside	Flavonoids	Flavones	-	3	188567	57815.6	60230.6	675421	910405	1.05544e+06	577400	717428	879865	691685	606857	705855	1.79105e+06	1.64774e+06	1.79412e+06	458341	752727	348540	1.89089e+06	2.92843e+06	1.95047e+06	6.90722e+06	8.77801e+06	7.89406e+06	442328	352293	340602	4.99817e+06	4.32266e+06	4.68215e+06	209877	233688	189170	3114.86	2167.03	1787.17	5515.83	1042.85	683.098
Lmhp001670	231.17	72.08	230.163	C11H22N2O3	[M+H]+	L-Valyl-L-Leucine	Amino acids and derivatives	Amino acids and derivatives	3989-97-7	2	792989	1.0281e+06	861023	2.71536e+06	2.74324e+06	3.38559e+06	1.46432e+06	1.24773e+06	1.2215e+06	609314	824305	504238	292099	461111	328076	990926	753314	611250	308994	273680	302350	228376	251209	219670	432723	422906	509496	252725	184136	158959	1.03724e+06	845876	1.20104e+06	1.58096e+06	1.17558e+06	1.51407e+06	861456	908020	729760
Lmtn004049	263.13	204.12	264.136	C15H20O4	[M-H]-	Abscisic acid	Organic acids	Organic acids	21293-29-8	3	24218.6	27850.3	22810.2	19992.6	19029.2	17497.2	22489.1	32486.9	36977	47265.3	91571.1	75062.6	11511.4	8933.13	17283.2	34659.4	20106.1	18255.8	10975.2	10163.2	12595.6	9914.88	10710.9	9930.21	58734.5	86696	102351	15170.9	17878.3	24471	105321	76814.2	67267.8	365272	354924	1.48852e+06	57864.2	87909.4	75827.4
pmn001380	187.1	169.09	188.105	C9H16O4	[M-H]-	Eucommiol	Others	Alcohol compounds	55930-44-4	1	2.88783e+06	3.44334e+06	2.79704e+06	8.92722e+06	1.02627e+07	1.19377e+07	1.09109e+06	1.36073e+06	981088	129295	245039	170217	41936.5	69835.5	73153.9	518586	671933	456516	67625.1	83714.1	61699.3	54409.4	55614.8	64666.6	69146.6	63579.9	68050.5	55087.7	43705.7	57169.8	210552	190647	179133	360730	418145	560827	242078	194497	253293
Wafn002807	519.11	165.02	520.122	C24H24O13	[M-H]-	methyl 4-O-galloylchlorogenate	Phenolic acids	Phenolic acids	574747-58-3	1	106850	112686	120717	58601	61918.5	66293.6	66252.2	41202.9	66054.3	133453	108036	128337	155829	110577	133460	116331	76496.5	90607.1	54567.8	60631.2	42554.3	192847	213882	265768	291641	338121	148270	138553	373420	119947	149758	138821	171148	154414	173869	152480	78950.1	68905.9	95850
pmb0501	131.13	114.1	130.122	C5H14N4	[M+H]+	Agmatine	Alkaloids	Alkaloids	306-60-5	3	393028	404853	472047	183018	194919	205460	55735.9	55691.2	72568.6	79032.8	73982.4	118347	92182.9	116863	132463	80620.6	41593.8	91311.4	24538.2	25749.5	18492.4	149872	151077	155014	171295	147017	157887	769284	575022	620135	120208	143443	152896	413451	464750	278139	250565	478711	277913
pmb0686	537.12	289	536.117	C24H24O14	[M+H]+	Eriodictyol-7-O-(6''-malonyl)glucoside	Flavonoids	Flavanones	-	3	22112.7	19964.9	26438.8	180183	97373.2	90610	46931.4	37903.4	73785.7	78940.5	87172.9	95030.5	69178.1	116709	116385	62084.2	99410.3	50063.4	21147	21744.7	43869.5	197981	172801	195706	22192.7	17767.9	19739.5	1.8474e+06	1.65369e+06	1.56176e+06	68487.8	87060.2	101677	60164.2	51762.2	83612.6	127862	240670	178769
MWS5083	455.1	96.97	456.105	C17H21N4O9P	[M-H]-	Flavin Single Nucleotide(FMN)	Nucleotides and derivatives	Nucleotides and derivatives	6184-17-4	1	476196	490713	472420	601824	703297	645210	148178	82085.1	138443	170337	163935	164427	50891.5	54349.4	48180.7	149461	59688.9	118841	93543.4	85126	88536	200768	199241	164459	76551.4	87253.8	70574.9	97965.5	99856.3	115992	82803.7	94667.5	106722	56760.6	77775.9	57974.6	46283.1	37216.1	53378.9
MWSmce190	148.09	74.02	147.089	C6H13NO3	[M+H]+	4-Hydroxy-L-Isoleucine	Amino acids and derivatives	Amino acids and derivatives	781658-23-9	3	226208	183288	238726	61983.9	172030	167231	145142	179671	132391	212694	214746	211978	202283	197884	168141	184890	170761	283643	78606.2	77294.4	84400.4	238941	198695	186783	111911	298617	348063	109722	155802	193404	173496	154156	173623	300521	236514	237849	429214	436933	391366
MWS201436	248.16	84.08	247.153	C10H21N3O4	[M+H]+	Lys-Thr	Amino acids and derivatives	Amino acids and derivatives	97791-84-9	3	48146.5	48812.1	40675.4	63582.4	70246.2	78082.9	69210.3	49880.2	48168.1	75940.4	82044.8	75214.8	35899.9	41019.7	38326.8	47488.4	40187.4	37839.2	75932.1	75672.6	66379.7	37978.2	30237.1	32738	60538.9	54863.6	63320.7	36862.2	38962.5	54027.1	78081.2	66084.7	68450.8	129421	126347	122001	55305.3	44600.6	40067.6
Zmhn001358	299.08	137.02	300.084	C13H16O8	[M-H]-	4-O-Glucosyl-4-hydroxybenzoic acid	Phenolic acids	Phenolic acids	-	2	3.04428e+06	3.14345e+06	2.98027e+06	4.01881e+06	4.35295e+06	4.35289e+06	1.28221e+06	1.04326e+06	1.05036e+06	3.68391e+06	3.88054e+06	4.01744e+06	62427.9	76926.6	103095	1.97789e+06	1.30804e+06	3.65546e+06	97673.4	162713	124879	81496.9	35154	61651.6	1.18516e+06	1.20453e+06	1.08802e+06	345499	419740	373480	667660	562856	689651	125087	116949	171672	38927.7	31802.6	28538.5
MWS201478	253.12	120.09	252.111	C12H16N2O4	[M+H]+	Phe-Ser	Amino acids and derivatives	Amino acids and derivatives	16053-39-7	3	230389	220983	208711	716847	669848	807640	250782	212855	209337	112839	115173	102596	99010.4	97635.2	91413.7	200541	151284	120765	74772.9	80386.3	92436.1	59149.4	61350.4	53792	103494	113010	102426	61900.5	48279.4	45591.6	224892	177712	187470	471517	381841	425570	96064.1	97429.2	69885.3
mws1060	267.07	135.03	268.081	C10H12N4O5	[M-H]-	9-(Arabinosyl)hypoxanthine	Nucleotides and derivatives	Nucleotides and derivatives	7013-16-3	1	735125	638550	877732	1.68521e+06	1.6074e+06	2.04617e+06	671603	641437	637363	1.1065e+07	1.10103e+07	1.13145e+07	5.85316e+06	1.29147e+07	7.2772e+06	966137	1.02116e+06	791153	571759	215268	182503	6.6196e+06	8.42161e+06	1.03151e+07	849362	752195	1.34548e+06	5.49462e+06	1.22624e+07	2.19996e+07	328016	485359	690189	748409	685649	836801	126573	138427	155241
pme1216	122.02	78.03	123.032	C6H5NO2	[M-H]-	2-Picolinic acid	Organic acids	Organic acids	98-98-6	3	481658	454477	319698	2.86024e+06	1.94094e+06	1.64087e+06	1.00684e+06	1.37838e+06	1.33314e+06	239460	252579	242397	155840	180714	143564	1.11163e+06	1.29514e+06	537469	269153	184781	190073	106574	116664	117514	85541.1	126193	135132	161302	135793	125394	110818	155471	122304	1.85465e+06	2.21147e+06	1.04109e+06	6.87531e+06	6.79464e+06	7.78788e+06
Lmdp004892	535.11	287.05	534.101	C24H22O14	[M+H]+	Kaempferol-3-O-(6''-malonyl)galactoside*	Flavonoids	Flavonols	-	1	352691	126450	87806.2	422834	217913	188579	923920	702501	851227	1.55103e+06	360502	1.9237e+06	3.23626e+07	4.60472e+07	4.2854e+07	1.33984e+06	1.13854e+06	1.12168e+06	609054	626250	450532	4.52053e+07	3.90454e+07	4.73634e+07	725528	419358	246900	9.94144e+07	8.87089e+07	9.67479e+07	1.84798e+07	1.66882e+07	1.54847e+07	1.08531e+06	580339	682514	1.29077e+06	2.92081e+06	1.69957e+06
pmb3012	461.11	299.06	462.116	C22H22O11	[M-H]-	Chrysoeriol-7-O-glucoside	Flavonoids	Flavones	19993-32-9	3	115944	95587.2	83499.5	428688	546899	507565	722351	898718	890964	505618	398969	271293	3.86731e+06	4.29855e+06	4.02982e+06	843912	612163	806424	63621.5	80539.8	47047.8	2.44593e+07	2.26336e+07	2.54928e+07	354463	379528	299805	1.75371e+07	2.34367e+07	2.6659e+07	3.97843e+06	4.07184e+06	3.84405e+06	121121	78498.4	75562.8	127988	283316	253934
Lmbn003524	171.1	99.08	172.11	C9H16O3	[M-H]-	9-Oxononanoic acid	Organic acids	Organic acids	2553-17-5	3	599899	437126	416739	1.87033e+06	1.40948e+06	1.58948e+06	91981	111224	97645.8	50837.7	76795.7	69204.4	24805.6	26622.2	20632.8	100144	80999.8	67576.7	18303.7	21159.4	24335.2	23337.1	20325.9	19506.2	35379.5	38690.5	23479.7	15308.6	22650.6	15835.4	21999.6	34165.5	23447.1	32047.6	39580.2	59904.3	24933.5	23425.7	24781.4
mws0889	135.03	75.01	136.037	C4H8O5	[M-H]-	D-Threonic Acid	Others	Saccharides	3909-12-4	2	916341	1.02997e+06	1.06588e+06	743598	916418	918632	270089	271432	228990	39111.9	24998.9	37627.6	1.32912e+06	1.13479e+06	1.07545e+06	261918	311007	392457	97825.7	162286	166752	595184	663594	615166	362324	463562	441694	1.85129e+06	1.63729e+06	1.56892e+06	556177	758436	538826	2.40859e+06	2.44666e+06	2.4261e+06	689531	655579	593193
Wafn002874	515.14	323.08	516.148	C22H28O14	[M-H]-	4-O-(4'-O-alpha-D-Glucopyranosyl)caffeoylquinic acid	Phenolic acids	Phenolic acids	1401352-62-2	1	858174	1.04843e+06	1.0469e+06	17757.6	18848.6	19547.6	36199.7	21421.4	34666.1	2.32973e+06	2.23158e+06	2.02132e+06	2.35275e+06	2.77474e+06	2.75966e+06	435487	191951	617165	221601	480883	304412	1.86826e+06	1.56457e+06	2.28595e+06	2.6283e+06	3.38032e+06	3.31201e+06	1.21456e+07	1.10205e+07	1.18812e+07	2.86584e+06	2503655	2.27022e+06	735430	562068	705242	28899.6	38694.9	24918.7
pme2134	121.05	59.01	122.058	C4H10O4	[M-H]-	D-Threitol	Others	Saccharides	2418-52-2	3	2.13262e+06	2.22812e+06	2.15209e+06	2.0851e+06	706879	2.10115e+06	2.02402e+06	2.05036e+06	2.15035e+06	2.01319e+06	2.06769e+06	1.79412e+06	680050	1.88515e+06	1.75799e+06	1.99266e+06	2.45134e+06	2.0512e+06	1.99605e+06	1.98479e+06	2.02183e+06	2.10311e+06	1.93906e+06	2.34994e+06	2.17186e+06	1.95171e+06	2.033e+06	1.63834e+06	1.663e+06	1.55666e+06	2.09846e+06	1.94116e+06	2.14827e+06	2.01019e+06	2.04485e+06	2.01738e+06	1.86525e+06	2.29025e+06	2.27733e+06
pme1313	237.09	192.07	236.08	C11H12N2O4	[M+H]+	N'-Formylkynurenine	Amino acids and derivatives	Amino acids and derivatives	1022-31-7	3	190515	154497	130357	145907	148723	139744	65110.3	53078	42937.5	34696.7	40749.2	39964.4	218904	241087	234079	41025.9	51711.6	52324.1	19515.8	13445.9	26158.9	59835.7	59150.5	46856	12664.2	30044.2	35842.5	92621.8	108658	120286	176193	164595	140202	22856.4	21317.8	14242.8	9749.55	25278.6	19407.6
MWS20150	449.11	287.07	448.101	C21H20O11	[M+H]+	Luteolin-7-O-glucoside (Cynaroside)*	Flavonoids	Flavones	5373-11-5	1	292374	170903	164463	2.5948e+06	1.34249e+06	1.51593e+06	5.6967e+06	4.29255e+06	5.71849e+06	1.45511e+06	1.05021e+06	1.27458e+06	4.4906e+07	4.50531e+07	3.77798e+07	6.57209e+06	6.69511e+06	3.74175e+06	530427	359416	348147	1.8913e+07	1.76981e+07	1.63802e+07	935496	735867	392392	3.34511e+07	2.82983e+07	3.09869e+07	5.99384e+06	8.08391e+06	7.80616e+06	873707	990865	1.00902e+06	969460	1.01922e+06	536463
Lmsn002288	503.14	341.09	504.148	C21H28O14	[M-H]-	1-O-Caffeoyl-(6-O-glucosyl)-β-D-glucose	Phenolic acids	Phenolic acids	-	2	343873	336082	345608	3.80555e+06	3.4265e+06	3.01901e+06	552380	443834	592012	1.18926e+06	1.17031e+06	1.08898e+06	436717	524039	513806	644188	539289	370729	477169	691016	606971	249744	204849	235066	167110	162286	122521	1.47708e+06	1.54094e+06	1.32922e+06	403246	558814	520867	294003	249454	250389	66230.9	97524.1	55994.1
pme1292	167.03	123.05	168.042	C8H8O4	[M-H]-	Homogentisic acid*	Phenolic acids	Phenolic acids	451-13-8	3	31045.2	75868.5	137024	71540.9	90190.5	149188	1.15416e+06	811570	1.04819e+06	570444	514090	605348	363942	332095	316906	311731	421656	409429	115228	153986	185465	510156	511985	413878	141526	123005	129261	1.11327e+06	1.16281e+06	1.05852e+06	450193	481700	526306	374157	314217	380628	175243	145876	123908
mws0072	433.11	271.06	432.106	C21H20O10	[M+H]+	Apigenin-5-O-glucoside	Flavonoids	Flavones	28757-27-9	1	9	9	9	392493	751515	9	6.05151e+06	8.24209e+06	4.53952e+06	3.69751e+06	3.31054e+06	2.05123e+06	9	9	9	1.69246e+06	1.21433e+06	1.91651e+06	352618	431826	928729	3.79011e+06	1.37862e+07	6.17844e+06	5.30336e+07	4.52629e+07	4.88557e+07	4.07715e+07	3.03021e+07	3.96344e+07	5.19109e+07	5.19172e+07	5.86592e+07	780090	533134	670566	890385	799202	757985
pma2987	142.1	124.09	141.09	C6H11N3O	[M+H]+	Histidinol	Alkaloids	Alkaloids	501-28-0	3	2.0026e+07	1.76688e+07	1.67456e+07	2.47206e+07	2.7543e+07	2.67344e+07	2.12962e+07	2.57097e+07	2.55096e+07	4.12766e+07	4.21519e+07	4.22081e+07	2.67613e+07	2.41237e+07	2.68889e+07	1.82087e+07	1.62762e+07	1.72029e+07	3.4679e+07	3.28294e+07	3.52026e+07	1.76206e+07	1.47519e+07	2.29248e+07	2.89601e+07	2.80927e+07	2.68561e+07	3.80042e+07	3.50469e+07	3.18156e+07	3.89718e+07	4.40809e+07	3.88146e+07	3.58815e+07	3.32117e+07	3.82815e+07	1.46707e+07	1.64557e+07	1.44948e+07
Lmhn002926	279.05	163.04	280.058	C13H12O7	[M-H]-	p-Coumaroylmalic acid	Phenolic acids	Phenolic acids	-	2	179043	241936	235651	301019	706021	774082	1.20982e+06	849380	959811	3.66533e+06	3.23065e+06	3.46016e+06	2.23182e+06	1.66295e+06	1.32266e+06	353000	274558	430906	1.49731e+06	1.08114e+06	1.48493e+06	2.57213e+06	2.3317e+06	3.03038e+06	406931	359222	291689	4.76091e+06	6.34226e+06	5.27403e+06	611937	630140	782725	86646.5	64772.7	133524	42281.6	30483.4	15845.7
mws1073	595.17	457.13	594.159	C27H30O15	[M+H]+	Apigenin-6,8-di-C-glucoside (Vicenin-2)	Flavonoids	Flavones	23666-13-9	2	42152.3	25671.6	19733.4	9	9	9	572138	433947	550436	1.64121e+06	2.19869e+06	1.93055e+06	1.06952e+07	9.65477e+06	1.01636e+07	568094	316271	641890	1.58623e+06	2.25155e+06	2.28019e+06	1.1154e+07	1.31207e+07	1.24978e+07	635318	447305	455989	1.49298e+07	1.32006e+07	1.25923e+07	1.47028e+06	2.15975e+06	2.06001e+06	9079.28	11918.5	5071.32	13566.1	17981.5	6121.05
pmn001671	547.17	223.1	548.174	C23H32O15	[M-H]-	Furanofructosyl-α-D-(6-mustard acyl)glucoside	Phenolic acids	Phenolic acids	-	3	22543.7	26593.8	27949.3	40241.9	41743.9	46430.6	49419.9	34583.1	33652.4	86661.3	95200.8	96255.2	16371.3	5528.53	15249.5	39809	22774.6	25359.5	1381.76	12179.1	2889.67	22025	10860.5	30216.3	44766.8	35789.4	39320.4	120696	74020.4	87199.6	36577.2	43804.3	39404	43412.4	24704.2	20972.4	28018.8	31088.1	9959.25
pme2679	132.1	86.1	131.095	C6H13NO2	[M+H]+	L-Allo-isoleucine	Amino acids and derivatives	Amino acids and derivatives	1509-34-8	3	7.5629e+06	7.07993e+06	8.76393e+06	8.13397e+06	8.11634e+06	9.42676e+06	2.33005e+06	1.45164e+06	1.93816e+06	926753	944729	809318	1.20125e+06	1.21681e+06	1.23111e+06	2.18315e+06	2.35163e+06	2.86067e+06	1.58034e+06	1.59546e+06	1.42134e+06	427615	532164	543218	1.84448e+06	1.92251e+06	1.7488e+06	367367	330243	502227	1.47287e+06	1.50852e+06	1.47881e+06	3.33059e+06	3.00858e+06	3.12431e+06	835085	784280	662824
Lmhp008763	452.28	311.26	451.27	C21H42NO7P	[M+H]+	LysoPE 16:1(2n isomer)	Lipids	LPE	-	2	377193	267226	243175	1.87548e+07	1.53912e+07	1.42899e+07	1.02845e+07	1.04795e+07	9.04013e+06	61990.2	80015.6	92979.5	37453.5	41289.4	40720.3	4.45482e+06	4.74183e+06	6.20294e+06	22076.8	56513.4	38729.6	33614.1	62280.2	29934.7	307867	397459	225343	15923.9	9132.53	10822.5	887051	720721	754671	1.92907e+06	1.25069e+06	1.17717e+06	431517	470792	446741
Zbln013951	377.13	116.93	377.139	C23H22O5	[M-H]-	1-(3'-methoxy-4'-hydroxybenzyl)-2,7-dihydroxy-4-methoxyphenanthrene	Quinones	PhenAnthraquinones	-	1	694708	294039	395090	1.59246e+06	1.27709e+06	495941	711659	376685	592690	224903	616500	129507	43251.1	61871.1	35707.1	221821	135972	263407	3348.83	7988.41	5857.91	6328.25	5433.44	3756.87	50804.4	54702.2	38581.4	3692.06	3376.06	3103.11	281685	211891	287164	896789	787817	1.21344e+06	111330	71168.2	99396.4
pmd0146	548.37	184.07	547.364	C28H54NO7P	[M+H]+	LysoPC 20:2(2n isomer)	Lipids	LPC	-	3	486994	747951	668108	692070	656657	776688	946164	815705	736722	737729	829364	860152	692345	898126	690952	388249	474078	442940	38597.4	71918	73301.5	528271	627847	628656	655073	635613	728953	153037	187427	262239	321717	320807	305846	775253	765632	849086	494798	497253	528804
HJAP056	477.14	315.1	476.132	C23H24O11	[M+H]+	Dihydroxy-dimethoxyflavone-7-O-glucoside*	Flavonoids	Flavones	-	3	10100.6	28675	26020.9	86564.7	28846.9	24910.1	32436.7	29986.9	63433.4	48820.7	72200.4	54462.5	134783	182071	157865	17730.1	9898.04	5282.73	4254.58	10335	7081.12	30487.5	61288.6	37468.3	9431.72	9629.21	12783.1	452351	330482	349513	158776	224557	169865	358362	269868	211284	157929	110416	227697
mws0983	326.31	62.06	325.298	C20H39NO2	[M+H]+	N-Oleoylethanolamine	Alkaloids	Alkaloids	111-58-0	2	221415	126714	104256	1.05115e+06	507566	407439	536565	822654	748131	88246.1	134988	105256	21865.3	17340.7	24155.6	623885	915965	313774	376043	1.09931e+06	616222	96416.3	31428.5	89264.5	434240	466470	368022	31666.6	50066.8	28705.4	1.46911e+06	1.89429e+06	1.61947e+06	2.83939e+06	3.58626e+06	4.6182e+06	1.58788e+06	1.46941e+06	1.82174e+06
Zmzp000145	189.16	84.08	188.153	C9H20N2O2	[M+H]+	Trimethyllysine	Amino acids and derivatives	Amino acids and derivatives	23284-33-5	1	6.76727e+06	7.12491e+06	7.86778e+06	9.36579e+06	4.8226e+06	4.05469e+06	9.2028e+06	6.19291e+06	7.31151e+06	7.81987e+06	9.00924e+06	8.69842e+06	1.44588e+07	1.38019e+07	1.31406e+07	6.38238e+06	5.83798e+06	4.93376e+06	4.65073e+06	5.24852e+06	1.71506e+06	1.69794e+07	1.63512e+07	5.01343e+06	1.6338e+07	3.62955e+06	1.53827e+07	2.33939e+07	2.26667e+07	2.36829e+07	6.06728e+06	4.50762e+06	1.72196e+07	5.51015e+06	8.28058e+06	2.62951e+07	2.09066e+07	2.11674e+07	2.04835e+07
pme1178	284.1	152.06	283.092	C10H13N5O5	[M+H]+	Guanosine	Nucleotides and derivatives	Nucleotides and derivatives	118-00-3	1	1.28153e+07	1.15082e+07	1.17871e+07	3.3414e+07	2.70344e+07	3.29939e+07	1.39134e+07	1.31219e+07	1.24693e+07	2.82077e+07	3.1714e+07	3.13841e+07	1.32562e+07	1.81701e+07	1.37194e+07	1.48283e+07	1.27279e+07	1.37679e+07	8.00123e+06	5.90487e+06	7.07798e+06	2.29755e+07	1.9985e+07	2.29194e+07	1.11386e+07	1.29355e+07	1.50483e+07	1.84772e+07	1.68546e+07	1.64968e+07	1.40326e+07	1.1534e+07	1.47671e+07	5.56861e+07	5.16838e+07	5.14867e+07	2.70494e+07	2.37956e+07	2.7807e+07
pma0253	477.14	315.09	476.132	C23H24O11	[M+H]+	O-MethylChrysoeriol-5-O-glucoside	Flavonoids	Flavones	-	3	5175.54	9116.76	3210.31	90946.9	61159.6	115427	47504.3	37419.2	38840.4	32226.2	29797.7	26420.5	92096.1	138578	157728	35285.8	16339.4	23823.2	4517.77	7549.33	4092.66	336571	216307	369901	18754.2	12264.2	67323.4	4.92834e+06	6.58823e+06	4.46684e+06	113146	118291	125311	9	9	9	19839.5	8823.38	15944
mws0216	132.07	86.06	131.058	C5H9NO3	[M+H]+	Trans-4-Hydroxy-L-proline	Amino acids and derivatives	Amino acids and derivatives	51-35-4	3	1.65232e+08	1.13828e+08	1.75171e+08	1.70588e+08	8.93598e+07	9.58115e+07	4.61979e+07	4.01863e+07	3.91448e+07	1.15328e+07	1.46082e+07	1.28922e+07	2.16986e+07	2.10397e+07	2.01084e+07	6.00822e+07	5.22029e+07	6.73353e+07	1.50218e+07	1.82526e+07	1.72261e+07	1.15294e+07	9.69214e+06	9.81208e+06	3.48111e+07	3.38197e+07	3.07521e+07	6.34785e+06	5.41828e+06	8.90411e+06	2.82203e+07	2.92938e+07	3.37852e+07	6.65717e+07	5.93586e+07	6.67567e+07	1.80131e+07	1.69451e+07	1.62908e+07
pmb3101	175.06	115.04	176.069	C7H12O5	[M-H]-	2-Isopropylmalic Acid	Organic acids	Organic acids	49601-06-1	3	246202	242484	250544	747912	4.40148e+06	4.33771e+06	577377	229214	214247	2.21296e+06	2.45067e+06	2.37449e+06	1.67785e+06	1.57864e+06	3.13948e+06	174427	120420	326085	26077	6641.58	25145.8	748553	859816	884898	256071	303689	246608	202125	717687	457746	146538	224131	178795	602322	818740	881029	348831	402539	295231
Lmtp002474	565.16	427.1	564.148	C26H28O14	[M+H]+	Apigenin-6-C-(2''-glucosyl)arabinoside	Flavonoids	Flavones	-	2	214800	205930	164967	486680	589723	482708	3.50248e+06	3.60788e+06	4.34163e+06	4.88335e+06	5.42443e+06	5.05275e+06	4.18527e+07	4.48624e+07	4.97709e+07	6.68274e+06	3.25008e+06	5.30301e+06	3.35053e+06	5.33052e+06	4.71116e+06	3.98374e+07	3.85974e+07	3.73307e+07	4.57765e+06	5.5112e+06	3.53037e+06	5.3834e+07	5.16561e+07	5.3794e+07	9.36439e+06	1.17676e+07	9.22721e+06	196118	98841.2	179704	124365	140865	128879
pme0026	147.11	84.08	146.106	C6H14N2O2	[M+H]+	L-Lysine	Amino acids and derivatives	Amino acids and derivatives	56-87-1	1	1.22555e+06	1.55375e+06	1.55927e+06	706838	979770	972787	1.16161e+06	982349	868193	1.29473e+06	1.28098e+06	1.13549e+06	325823	271686	287042	2.66897e+06	2.24313e+06	3.16671e+06	698416	1.06968e+06	880858	369201	438306	357219	1.19511e+06	1.41203e+06	1.52432e+06	399670	479118	617274	557636	648153	611256	2.51511e+06	2.28035e+06	3.52423e+06	9	9	9
pme2268	138.06	94.07	137.048	C7H7NO2	[M+H]+	Trigonelline	Alkaloids	Pyridine alkaloids	535-83-1	1	6.60136e+06	7.41791e+06	6.80954e+06	7.09127e+06	8.14506e+06	8.3247e+06	4.18137e+06	3.13845e+06	2.75176e+06	3.91731e+06	4.28414e+06	4.25499e+06	7.46477e+06	6.30095e+06	7.4466e+06	3.36323e+06	3.6216e+06	5.37531e+06	7.35641e+06	5.23683e+06	6.25554e+06	6.9341e+06	8.96582e+06	7.33591e+06	7.66555e+06	7.10638e+06	6.58293e+06	1.66973e+07	1.60886e+07	1.44056e+07	1.0941e+07	1.03356e+07	1.13162e+07	1.19769e+07	1.2551e+07	1.4707e+07	6.5788e+06	8.75251e+06	6.99318e+06
pmb3074	337.09	191.06	338.1	C16H18O8	[M-H]-	5-O-p-Coumaroylquinic acid	Phenolic acids	Phenolic acids	1899-30-5	3	9	9	9	19244.6	13149.7	19319.8	296459	147355	209001	1.86725e+07	1.8177e+07	2.09259e+07	6.64509e+07	7.11294e+07	6.50537e+07	930399	439915	1.12727e+06	302746	388616	361300	5.49909e+07	4.97685e+07	5.34044e+07	2.68841e+06	3.98061e+06	9.1683e+06	5.96931e+07	5.63188e+07	5.63543e+07	6.84595e+06	7.61486e+06	6.78909e+06	1.14e+06	1.43441e+06	1.31215e+06	163103	239490	117727
pme3017	104.07	58.07	103.063	C4H9NO2	[M+H]+	2-Aminoisobutyric acid*	Organic acids	Organic acids	62-57-7	3	1.12923e+07	9.76258e+06	9.51516e+06	9.31784e+06	8.73961e+06	7.72201e+06	7.16844e+06	5.45761e+06	6.12269e+06	8.39791e+06	8.91952e+06	7.65204e+06	3.93633e+06	5.23694e+06	4.6824e+06	6.19673e+06	5.32513e+06	7.25695e+06	2.65969e+06	3.17198e+06	3.14062e+06	5.59703e+06	4.80614e+06	5.38107e+06	1.41845e+07	1.6357e+07	1.57192e+07	4.89436e+06	5.257e+06	5.21804e+06	9.01439e+06	9.08045e+06	8.31992e+06	1.4089e+07	1.34133e+07	1.34968e+07	1.21823e+07	1.20119e+07	1.29394e+07
pme2266	245.1	227.08	244.088	C10H16N2O3S	[M+H]+	Biotin	Others	Vitamin	58-85-5	3	523306	332208	331685	521068	384731	434351	346857	201804	223981	802788	954009	748888	229248	210513	353382	159910	220638	353308	151358	256395	230927	384603	500390	263447	1.07024e+06	899987	1.01241e+06	125700	97685.6	133495	315992	347480	313812	823797	562863	578267	263852	208178	240047
MWSmce501	167.04	108.02	168.042	C8H8O4	[M-H]-	Protocatechuic Acid Methyl Ester	Phenolic acids	Phenolic acids	2150-43-8	3	102783	83592.4	93037.1	240935	307505	271706	603206	638490	829419	1.25051e+06	1.72605e+06	1.27046e+06	66680	59266.7	67218	1.42585e+06	768849	587923	14142.7	10346.6	6838.11	88963.5	23601	32382.1	134745	133591	63872	34701.7	63911.8	193031	23004.3	45004.4	35829.6	101536	76123.9	20025.7	56411.5	77866.3	46674.1
Yshj000011	333.12	171.06	332.111	C14H20O9	[M+H]+	2,6-dimethoxy-4-hydroxyphenyl-1-O-beta-D-glucopyranoside	Phenolic acids	Phenolic acids	-	3	389129	326900	303108	752113	582456	598654	620199	695056	767093	518354	351554	463075	117088	99760.2	112115	871831	988993	684136	104972	148804	93863.6	169783	335508	236442	1.01057e+06	1.12877e+06	1.18463e+06	105061	105016	102546	444654	405987	369232	4.6197e+06	3.76197e+06	4.55108e+06	577984	575669	465850
Zmpn008194	471.35	471.35	472.355	C30H48O4	[M-H]-	2,3-Dihydroxyurs-12-en-28-oic acid (Corosolic acid)*	Terpenoids	Triterpene	4547-24-4	3	82367.2	75032.7	57368.6	259411	242904	405442	402224	319977	359142	42154.9	42121.4	42282.7	17792	11038.3	15587.5	157694	150497	193569	7879.53	16611.1	12616.1	30354.9	14843.3	22851.1	374275	243284	322013	22016.1	14675.7	15269.7	117891	116579	115893	5731.35	7031.69	9265.41	6351.21	16254.2	15450.1
mws0628	121.03	92.03	122.037	C7H6O2	[M-H]-	4-Hydroxybenzaldehyde	Phenolic acids	Phenolic acids	123-08-0	1	4.9282e+07	6.403e+07	6.03658e+07	4.6441e+07	6.11674e+07	5.93729e+07	4.728e+07	3.66554e+07	3.97871e+07	6.26832e+07	6.38134e+07	5.96913e+07	1.60039e+07	5.38955e+07	7.20368e+06	4.16121e+07	3.8457e+07	6.04418e+07	2.72057e+06	3.03323e+06	2.26112e+06	1.01663e+07	2.90287e+06	2.60207e+06	1.99488e+06	3.70341e+06	1.80506e+06	1.47275e+06	1.04934e+06	1.36777e+06	1.08158e+06	1.03444e+06	1.10002e+06	1.72484e+06	1.08135e+06	925190	1.59553e+06	1.78391e+06	2.09075e+06
pmb3002	607.17	299	608.174	C28H32O15	[M-H]-	Chrysoeriol-7-O-rutinoside	Flavonoids	Flavones	-	3	282826	271744	329532	2.00412e+06	1.95335e+06	1.9355e+06	527398	431385	460657	1.18898e+06	1.46945e+06	893717	8.60129e+06	8.13629e+06	7.70855e+06	261309	306483	272173	127189	392718	205762	1.79366e+07	1.8107e+07	1.73914e+07	1.20943e+06	1.04232e+06	771796	6.61549e+06	9.72373e+06	9.45106e+06	6.06294e+06	5.00924e+06	4.83472e+06	74343.9	52142.6	70274.9	97331.7	331214	113771
mws0671	120.07	74.06	119.058	C4H9NO3	[M+H]+	L-Homoserine	Amino acids and derivatives	Amino acids and derivatives	672-15-1	3	6.55537e+06	7.50987e+06	7.20196e+06	4.5471e+06	5.36086e+06	5.3229e+06	2.26702e+06	2.09515e+06	2.07429e+06	2.34182e+06	2.19582e+06	1.82414e+06	2.99588e+06	3.56363e+06	3.08461e+06	3.39651e+06	2.92319e+06	3.47932e+06	891805	1.04298e+06	999589	2.12665e+06	2.02092e+06	2.15334e+06	2.15993e+06	2.30702e+06	2.3448e+06	1.61802e+06	1.95785e+06	2.85567e+06	1.94133e+06	1.79882e+06	2.02159e+06	8.05598e+06	7.2912e+06	5.57041e+06	9	9	9
MWS201415	231.1	70.07	230.09	C9H14N2O5	[M+H]+	Pro-Asp	Amino acids and derivatives	Amino acids and derivatives	85227-98-1	3	1.45758e+06	1.27796e+06	1.42142e+06	1.02439e+06	2.6028e+06	2.51667e+06	148941	149883	167204	146630	124237	168380	249237	187691	208581	109551	191800	202051	51724.9	47236.8	48961.7	233653	173510	212358	1.78393e+06	1.02154e+06	337410	229038	194673	287654	3.21805e+07	3.15363e+07	3.25312e+07	1.42411e+07	9.86185e+06	2.7346e+07	2.19381e+06	1.02547e+06	904155
pmb0745	497.14	331.08	496.137	C26H24O10	[M+H]+	Tricin-4'-O-syringyl alcohol	Flavonoids	Flavones	-	1	422915	180677	196315	838518	1.60973e+06	1.59266e+06	232251	224912	342132	405087	537807	551764	1.33403e+06	1.26647e+06	1.53052e+06	292223	611307	345879	8.11849e+06	1.52659e+07	9.44777e+06	7.43023e+06	9.13218e+06	8.56253e+06	2.71692e+06	1.13258e+06	929583	1.8417e+06	3.63515e+06	2.09177e+06	1.23368e+06	1.21273e+06	1.25513e+06	4230.33	9	2332.7	5455.1	9	566.511
pmp001260	364.28	346.27	363.277	C22H37NO3	[M+H]+	N-(2-Hydroxyethyl)eicosapentaenoic acid	Lipids	Free fatty acids	-	3	47535.2	55744	55179.4	1.34068e+06	1.21005e+06	1.21873e+06	664614	605799	857754	35963.5	50343.9	28545.9	15403	15167.6	14465.5	209171	351068	145565	4658.82	6362.82	8067.4	2018.44	2577.63	9077.44	5688.36	932.152	4361.93	39367.8	30735.5	24926	14820.2	6496.02	15575.5	3418.69	3944.49	6441.35	8108.93	4135.36	9196.72
Lmhp010908	536.37	184.07	535.364	C27H54NO7P	[M+H]+	LysoPC 19:1	Lipids	LPC	-	2	258621	241311	243306	3.12259e+06	1.84446e+06	2.10054e+06	4.23211e+06	3.34284e+06	3.05349e+06	74300.9	95146.7	58121.7	34122.2	42364	20078.6	2.19849e+06	2.73418e+06	2.93816e+06	40528.6	76336.3	130893	37064.6	38418	32992.9	87375.9	116981	86626.8	13163.5	12198.6	16429.5	176033	186322	186003	422339	433306	344153	241843	267472	337316
pme1261	206.14	76.08	205.131	C9H19NO4	[M+H]+	D-Panthenol	Others	Saccharides	81-13-0	3	448023	269009	183671	2.34957e+06	679217	410346	7197.6	22718.1	28089.6	10925.4	14846.7	13180.5	14188.2	10748.4	9619.85	15011	4329.79	6853.74	2344.68	16911	16459.2	3074.96	7036.54	46430.7	41316.6	10810.6	9300.58	4579.87	4619.29	16272	28904	536159	225603	20056	7617.39	18325.5	23222.3	16600.6	4337.28
Lmhp009802	504.31	363.29	503.301	C25H46NO7P	[M+H]+	LysoPE 20:3(2n isomer)	Lipids	LPE	-	3	6963.83	10126.5	10026.8	65509.9	57119.8	74724.1	526218	709478	601022	5965.02	7616.89	7174.46	6412.34	6400.71	6848.34	267193	1.48372e+06	323977	3265.08	3882.66	5216.1	3560.53	5072.52	4096.72	2889.55	4211.71	5610.6	1562.75	1719.59	1870.01	7671.35	7539.75	9002.12	46398	37749.1	44326.1	8523.6	7548.28	8475.85
mws1050	148.06	88.04	147.053	C5H9NO4	[M+H]+	O-Acetylserine	Amino acids and derivatives	Amino acids and derivatives	5147-00-2	3	115477	210915	157296	395607	341814	360502	344597	372308	294976	431765	606598	541808	399424	606739	631502	277576	203210	218826	88557.2	75207.8	97454.8	320448	229126	303334	791015	1.02589e+06	567951	687260	816488	908137	281556	287910	300907	2.8754e+06	2.7706e+06	1.79346e+06	670086	819788	622082
pme0122	189.12	126.09	188.116	C8H16N2O3	[M+H]+	N6-Acetyl-L-lysine	Amino acids and derivatives	Amino acids and derivatives	692-04-6	3	799109	497841	449076	695116	599510	609008	734553	688172	696077	866474	953156	1.17865e+06	319800	289204	282727	720493	570134	954534	147680	218731	158365	548705	415523	469177	644150	676642	729598	261409	297707	383302	405449	424195	471545	1.46371e+06	1.20277e+06	1.01812e+06	4.81291e+06	5.65331e+06	4.96136e+06
MWStz070	182.08	91.05	181.074	C9H11NO3	[M+H]+	N-(2-Hydroxy-4-methoxyphenyl)acetamide	Alkaloids	Phenolamine	58469-06-0	1	1.94139e+07	2.28746e+07	2.2404e+07	2.50548e+07	2.72118e+07	2.74846e+07	2.2559e+07	1.62799e+07	1.56226e+07	1.52159e+07	1.53764e+07	1.36506e+07	2.1101e+07	1.96949e+07	1.83575e+07	2.13315e+07	1.71844e+07	3.05902e+07	1.0324e+07	1.92993e+07	1.26046e+07	9.47666e+06	9.72648e+06	9.00096e+06	2.21185e+07	2.54862e+07	2.22436e+07	8.46403e+06	4.42244e+06	3.7259e+06	1.28696e+07	1.31673e+07	1.26336e+07	1.60779e+07	1.2487e+07	1.51021e+07	5.7887e+06	4.96299e+06	4.99893e+06
mws0748	353.09	191.06	354.095	C16H18O9	[M-H]-	1-Caffeoylquinic acid	Phenolic acids	Phenolic acids	1241-87-8	2	1.21068e+07	8.50469e+06	7.723e+06	667556	640993	501658	1.30665e+06	1.15666e+06	1.15684e+06	1.42411e+07	1.00815e+07	1.74941e+07	4.00172e+07	4.01413e+07	3.4632e+07	1.01904e+07	7.17047e+06	8.68085e+06	250199	1.64265e+06	843823	3.17117e+07	3.32474e+07	3.67074e+07	8.49099e+07	9.98967e+07	1.01728e+08	8.518e+07	8.6042e+07	7.90146e+07	6.63687e+07	8.30171e+07	7.70271e+07	9.29938e+07	9.44178e+07	1.01877e+08	2.55013e+07	2.27045e+07	1.89779e+07
Lmmp003903	491.12	287.05	490.111	C23H22O12	[M+H]+	Kaempferol-3-O-(2''-O-acetyl)glucoside	Flavonoids	Flavonols	-	1	9	9	9	3892.67	1023.04	5973.29	6899.12	4533.64	12586.4	8213.81	2816.21	10103.2	1.02462e+06	1.37213e+06	1.30763e+06	7564.25	22774	24687.4	3440.61	1542.15	5520.26	154692	156814	154759	14981.8	5977.24	4185.64	878442	692122	830352	54717.9	76051.3	44118.5	7628.36	4760.25	11876	2767.88	4660.73	9
MWS0552	239.2	223.03	240.209	C15H28O2	[M-H]-	Cis-10-Pentadecenoic Acid(C15:1)	Lipids	Free fatty acids	84743-29-3	3	1.51769e+06	1.27418e+06	1.43957e+06	1.13005e+06	331148	1.09442e+06	7.11718e+06	1.30599e+07	9.31644e+06	1.0442e+06	1.43636e+06	1.62941e+06	4.81135e+06	1.33168e+06	1.99932e+06	1.94641e+07	6.30054e+06	1.01419e+07	1.14329e+06	1.25104e+06	1.08857e+06	999461	1.29723e+06	1.46586e+06	1.38375e+06	1.4366e+06	1.25948e+06	1.10363e+06	1.15591e+06	1.13163e+06	1.32012e+06	1.23098e+06	1.45418e+06	836485	887047	852813	949509	996059	936301
pmb2228	538.39	184.07	537.379	C27H56NO7P	[M+H]+	LysoPC 19:0	Lipids	LPC	108273-88-7	3	40199.7	41733.5	42110.8	151388	132009	110837	80005	47729.3	69800.7	18441.6	19021	12364.7	8488.01	13243.8	8525.14	33167.9	41194.3	40217	4304.24	8789.39	13770.5	1911.77	8143.74	8196.35	31183.9	28800.3	18224.4	3207.69	7003.76	5491.34	17431.9	16943	17628.9	2.43771e+06	2.65065e+06	1.38925e+06	2.11544e+06	2.53842e+06	1.70859e+06
Lmhp007840	534.36	184.07	533.348	C27H52NO7P	[M+H]+	LysoPC 19:2	Lipids	LPC	-	3	187103	149326	68837.2	1.1474e+06	850873	687738	751518	331154	557753	66803.1	78644.3	91443.9	128445	67853.5	36844.6	265968	194574	366703	33639.1	130010	215530	13813.8	18377.5	45925.1	179711	29477.2	25623.3	39732.8	15557.7	6040.55	47468.7	40659.4	38440.6	43598.2	102843	58950.7	14469	90051.2	17911.5
Lmhp112042	355.28	263.24	354.277	C21H38O4	[M+H]+	1-Linoleoylglycerol	Lipids	Glycerol ester	2277-28-3	1	2.29143e+06	2.60746e+06	2.2484e+06	3.08468e+06	1.79746e+06	1.4742e+06	746797	616839	781439	2.8303e+06	3.47756e+06	2.50729e+06	1.96684e+06	1.70859e+06	1.64974e+06	983368	675886	670870	34431.6	48515.4	44353	106757	108997	100120	2.30119e+06	1.76743e+06	2.04271e+06	41902.6	41368.9	64049.3	1.73357e+06	1.62565e+06	1.72405e+06	4.78529e+06	4.87168e+06	3.95197e+06	2.78321e+06	3.04197e+06	3.45137e+06
MWS201403	218.15	84.08	217.143	C9H19N3O3	[M+H]+	Lys-Ala	Amino acids and derivatives	Amino acids and derivatives	17043-71-9	3	133526	126726	128539	166167	145949	132448	269626	261859	366247	481235	645269	640283	469287	459897	475459	146942	177861	110805	373724	209194	366369	244095	191543	280481	225547	188889	179766	418093	391496	330910	340845	393545	289127	661495	405393	774538	466374	486202	474583
HJAP058	345.1	284.07	344.126	C19H20O6	[M+H]+	5,6,7,4'-Tetramethoxyflavanone	Flavonoids	Flavanones	2569-77-9	3	8399.61	10708.5	7718.36	23527.3	29705	27848.8	30149.6	23794	22689.2	220704	387280	208338	476365	548357	391517	26811.5	13484.2	19263.5	169994	262197	211822	346666	666615	432239	77852.2	41148.6	41691.6	574485	632367	403850	354658	397482	347151	69724.1	59580.6	78622.5	25534.9	34202.7	23871.9
mws1051	399.14	250.09	399.144	C15H23N6O5S+	[M]+	S-Adenosylmethionine	Amino acids and derivatives	Amino acids and derivatives	485-80-3	3	4.60948e+06	4.03996e+06	4.69436e+06	3.81606e+06	4.01623e+06	3.86451e+06	1.46696e+06	1.02109e+06	964367	2.9183e+06	2.94274e+06	2.61657e+06	1.42433e+06	1.82644e+06	1.55469e+06	1.50928e+06	1.08622e+06	1.35373e+06	1.98107e+06	2.5198e+06	2.44723e+06	2.74166e+06	2.85914e+06	2.86997e+06	6.15904e+06	6.50479e+06	6.60291e+06	746594	1.32664e+06	1.546e+06	1.62051e+06	1.52301e+06	1.82589e+06	2.58613e+06	2.5935e+06	2.41256e+06	1.32327e+06	1.34132e+06	1.24376e+06
pme1383	170.08	134.06	169.074	C8H11NO3	[M+H]+	Pyridoxine	Others	Vitamin	65-23-6	3	331676	336951	290691	690411	500929	466161	360175	471355	476941	122082	181941	149054	248347	142467	234593	462293	326036	368296	213625	207720	254818	237745	237230	192633	1.29684e+06	1.35348e+06	1.32556e+06	416324	511419	708306	1.62093e+06	1.52554e+06	1.70058e+06	1.18614e+06	1.35438e+06	2.40634e+06	736400	627581	632577
Zahp007439	177.05	149.02	176.047	C10H8O3	[M+H]+	3,4-Methylenedioxycinnamaldehyde	Others	Aldehyde compounds	58095-77-5	3	79952.5	73373.5	78868.3	113052	69671.3	69964.2	124506	197388	192088	96724	94713.6	129487	175807	110733	187395	282698	166730	262680	68268.4	59081.2	65480.7	83633.8	84752.4	125631	140299	90667	102879	116098	126952	106365	134489	119694	151709	60958.6	58694.6	66281.3	53642.6	51077.3	55464.7
Zalp003488	369.12	177.06	368.111	C17H20O9	[M+H]+	4-O-Caffeoylquinic acid methyl ester*	Phenolic acids	Phenolic acids	123372-74-7	2	1.88359e+07	1.19756e+07	1.32897e+07	1.43963e+07	1.21031e+07	1.05142e+07	1.52824e+07	1.33798e+07	1.35966e+07	1.74124e+07	1.63835e+07	1.75566e+07	2.0594e+07	1.84048e+07	1.43981e+07	1.81621e+07	1.17118e+07	2.15052e+07	3.08234e+06	7.25962e+06	4.74046e+06	3.2122e+07	2.85351e+07	3.64245e+07	7.44093e+07	7.24108e+07	7.33384e+07	7.17938e+07	7.53156e+07	6.97466e+07	6.21756e+07	6.75647e+07	6.03983e+07	5.41868e+07	5.74427e+07	3.3399e+07	6.54823e+06	4.49855e+06	2.82307e+06
mws0885	153.02	109.03	154.027	C7H6O4	[M-H]-	2,4-Dihydroxybenzoic acid	Phenolic acids	Phenolic acids	89-86-1	3	119816	106289	100250	157619	197332	71524.4	249735	249844	241674	737381	542676	1.01839e+06	73460.6	55524.1	96933	189779	146521	111273	83100.5	60433.7	73118.8	102942	35376.2	79768.7	65555.7	49228.2	80075.7	90419.8	14802.8	42399	9	9	9	9	9	9	49813.1	143271	88319.4
Lafp007563	219.17	121.1	218.167	C15H22O	[M+H]+	Costal	Terpenoids	Sesquiterpenoids	-	1	2.49383e+07	2.09376e+07	2.65814e+07	1.90614e+07	1.0758e+07	2.06012e+07	2.55271e+07	2.18616e+07	2.39016e+07	2.14243e+07	2.45826e+07	1.63972e+07	2.91403e+07	2.60842e+07	2.00502e+07	2.79165e+07	1.85725e+07	2.97195e+07	1.32491e+07	1.97433e+07	1.65139e+07	2.45796e+07	1.70204e+07	2.0981e+07	2.98512e+07	2.68235e+07	2.57353e+07	2.15768e+07	2.06176e+07	2.91877e+07	1.86619e+07	2.25031e+07	2.72408e+07	3.45358e+06	2.69013e+06	3.70913e+06	404627	1.16865e+06	148506
MWSHY0137	273.08	153.02	272.068	C15H12O5	[M+H]+	Naringenin (5,7,4'-Trihydroxyflavanone)*	Flavonoids	Flavanones	480-41-1	3	274950	107415	99397.3	556143	521772	521332	6.94007e+06	6.30515e+06	7.63533e+06	3.12978e+06	3.64542e+06	3.75465e+06	1.13775e+06	1.49009e+06	1.45838e+06	4.13858e+06	3.08262e+06	2.54664e+06	283329	309539	522899	427284	416391	374896	4.43129e+07	4.87386e+07	4.32875e+07	910720	1.46355e+06	853749	1.59497e+06	2.75487e+06	1.54267e+06	5.14807e+06	4.73669e+06	4.63505e+06	4.81296e+06	2.41752e+06	3.06368e+06
Lmsn002247	299.08	137.02	300.084	C13H16O8	[M-H]-	1-O-Salicyloyl-β-D-glucose	Phenolic acids	Phenolic acids	60517-74-0	1	2.64046e+06	2.35299e+06	1.9396e+06	5.10908e+06	3.29278e+06	2.79755e+06	7.98758e+06	8.76436e+06	1.05539e+07	6.83789e+06	6.60261e+06	6.82612e+06	2.8736e+06	2.2789e+06	2.72409e+06	8.76814e+06	9.03402e+06	6.71128e+06	1.86731e+06	1.83434e+06	1.63802e+06	6.06136e+06	6.41718e+06	6.2591e+06	8.58535e+06	6.68122e+06	6.9035e+06	9.92731e+06	8.64599e+06	1.13039e+07	1.18176e+07	1.02382e+07	1.19729e+07	1.39821e+06	1.41368e+06	1.73109e+06	1.17732e+06	1.53554e+06	1.36951e+06
mws1383	243.09	145.08	242.08	C12H10N4O2	[M+H]+	Lumichrome	Alkaloids	Alkaloids	1086-80-2	3	328229	234460	239216	210692	244500	200609	81689.7	91606.6	82830.1	80471	95467.3	108746	36692.8	44121.1	49309.8	78863.9	44722.1	43586.8	59454.5	53944.3	34783.6	30982.9	46247.3	71408.8	113966	105785	68886.4	31855.5	22654.1	16799.8	67506.6	121015	74792	65671.7	40714.1	52904.4	38846.9	32352.2	49786.2
mws2108	353.09	191.06	354.095	C16H18O9	[M-H]-	Cryptochlorogenic acid (4-O-Caffeoylquinic acid)	Phenolic acids	Phenolic acids	905-99-7	3	9.30243e+06	8.45152e+06	8.85676e+06	9100.97	12608.9	3735.51	54972.8	25860.2	33530.9	9.3857e+06	8.56358e+06	1.32345e+07	2.59826e+07	2.25693e+07	2.36503e+07	2.54435e+06	1.28351e+06	2.33584e+06	61366.2	771597	302004	1.16274e+07	1.1591e+07	1.22455e+07	2.20385e+07	2.49695e+07	2.46614e+07	2.23362e+07	2.18528e+07	2.37091e+07	6.36903e+06	7.0949e+06	6.63402e+06	3.33998e+06	2.92065e+06	4.63022e+06	101119	120649	61163.1
MWSmce257	218.11	88.04	219.111	C9H17NO5	[M-H]-	D-Pantothenic Acid	Others	Vitamin	79-83-4	2	8.81721e+06	9.38061e+06	9.10359e+06	1.09417e+07	1.13798e+07	1.09641e+07	7.47349e+06	7.02065e+06	7.34406e+06	5.08309e+06	4.8477e+06	5.04822e+06	2.43495e+06	2.50799e+06	2.66768e+06	5.63797e+06	4.19353e+06	4.62949e+06	2.37019e+06	2.79289e+06	3.26498e+06	3.62555e+06	4.26383e+06	3.93505e+06	5.04069e+06	5.06619e+06	5.23833e+06	1.81456e+06	2.11081e+06	2.18542e+06	3.75954e+06	4.21879e+06	3.57241e+06	3.94229e+06	3.95102e+06	4.64557e+06	3.82502e+06	4.16669e+06	3.7932e+06
Lmgn002253	695.2	353.09	696.19	C31H36O18	[M-H]-	Syringoylcaffeoylquinic acid-D-glucose	Phenolic acids	Phenolic acids	-	2	788176	628361	672141	20671.9	5469.8	6633.31	29170.8	15498	22728.9	2.65688e+06	2.43742e+06	2.2718e+06	1.84808e+06	2.18812e+06	1.8378e+06	716548	538482	428160	109411	536527	157277	1.02126e+06	780738	433728	811241	777213	821258	1.7784e+06	2.61226e+06	2.41789e+06	1.95599e+06	1.65371e+06	1.76222e+06	1.63127e+06	1.52717e+06	1.971e+06	35672.9	37282.4	23240.7
HJN102	677.17	515.14	678.159	C34H30O15	[M-H]-	3,4,5-Tricaffeoylquinic acid	Phenolic acids	Phenolic acids	86632-03-3	3	113714	129724	151706	9	9	9	8616.01	8561.26	12889.8	1.07792e+06	860612	1.31286e+06	35376.7	34596.7	58755.4	17639.1	5823.59	36791.2	133691	865386	694201	60518.8	38153.9	20903.5	9	9	9	9	9	9	12648	22632.8	89264.5	5486.62	14627.8	10088.8	8006.71	22637	6885.74
MWS4354	282.12	150.08	281.112	C11H15N5O4	[M+H]+	N6-methyladenosine	Nucleotides and derivatives	Nucleotides and derivatives	1867-73-8	3	71706.8	61951.3	85947.2	171783	137008	185538	117131	119627	102631	144364	210629	155923	168172	163262	144998	93435.1	70000.9	106366	25920.9	17383.3	19269.6	123063	139995	160170	74213.8	61990.7	76675	110131	132096	107869	105434	69955.5	105280	247827	191234	290944	206300	122255	218403
Lmhp009187	440.28	299.26	439.27	C20H42NO7P	[M+H]+	LysoPE 15:0	Lipids	LPE	-	2	344136	320805	299709	489932	801320	672565	399143	395087	524255	265463	255518	272477	76012.2	105065	90640.2	424770	433957	223176	146113	202172	209591	196130	215993	224384	201524	150901	181256	64949.7	94482	112959	306799	283151	259482	285281	250771	432613	164525	236621	197310
pmb0889	279.23	95.09	278.225	C18H30O2	[M+H]+	Punicic acid (9Z,11E,13Z-octadecatrienoic acid)	Lipids	Free fatty acids	544-72-9	3	5.28211e+06	1.72824e+06	1.85024e+06	1.31231e+07	6.13274e+06	5.10267e+06	1.29829e+06	1.49546e+06	2.5401e+06	2.90376e+06	3.54339e+06	1.8953e+06	521921	655021	508369	2.11362e+06	1.56605e+06	3.69812e+06	249942	780588	956043	171784	126591	117015	1.30573e+06	1.0323e+06	700819	72261.1	137504	103963	5.69992e+06	5.72239e+06	5.73864e+06	2.93031e+06	3.24297e+06	3.50809e+06	6.28514e+06	2.533e+06	7.83835e+06
Zmcn003729	535.18	373.13	536.189	C26H32O12	[M-H]-	1-Hydroxypinoresinol-4'-O-Glucoside	Lignans and Coumarins	Lignans	-	3	87283.3	58817.7	87513.4	383146	340364	321457	361634	376799	383945	281796	265319	342059	267444	223787	190348	326807	406872	203476	522250	492330	446273	899063	1.29738e+06	1.20184e+06	94068.3	71539.1	56451.2	228153	209225	256692	84763.2	73519.1	68684.4	27066.6	26214.7	22770.3	10793.3	12829.5	16514.4
MWS5235	299.26	253.25	300.266	C18H36O3	[M-H]-	12-Hydroxyoctadecanoic acid	Lipids	Free fatty acids	106-14-9	3	20450.2	13091.3	13804	15784.7	24731.6	21849.8	18054.6	10121.3	29731.5	11897.3	15455.7	10307.7	8744.88	14798.6	11311.9	18756.8	13033.8	12488.1	9164.6	59086.6	16892.6	11076.1	9643.33	16282.2	15600.1	14121.8	17021.6	11560.2	10371.9	12942.1	16325.9	18149.8	17327.8	31448.7	28871.6	43328.3	13998.1	14904.1	13190.7
Wafn002319	515.14	323.08	516.148	C22H28O14	[M-H]-	4-O-(3'-O-alpha-D-Glucopyranosyl)caffeoylquinic acid	Phenolic acids	Phenolic acids	1401352-63-3	2	849808	1.02117e+06	1.01399e+06	17414.8	17156.1	10658.2	41981.4	26545	37607.2	2.71428e+06	2.28901e+06	2.60066e+06	2.10024e+06	2.69544e+06	2.50248e+06	437139	248239	761683	259998	441042	275111	1.81173e+06	1.62706e+06	2.14836e+06	3.00097e+06	3.74852e+06	3.62489e+06	1.31484e+07	1.20092e+07	1.23703e+07	2.45987e+06	2.71676e+06	2.56186e+06	666311	519101	786541	30688.8	43656.8	30299.8
mws1045	625.14	463.09	626.148	C27H30O17	[M-H]-	Myricetin-3-O-rutinoside	Flavonoids	Flavonols	-	3	131287	81704.1	106462	129527	100169	93763	111083	113211	108591	522523	341829	392025	31966.7	43146	40977	48917.5	119231	47932.6	29124.2	18184.6	6444.19	49429.9	28767.1	37308.3	8.20036e+06	3.98513e+06	887738	174350	195407	123460	1.77544e+07	9.59965e+06	1.59643e+07	65480.9	55731.9	46825.4	9876.96	10879.5	7661.56
mws0913	447.09	285.04	448.101	C21H20O11	[M-H]-	Kaempferol-3-O-galactoside (Trifolin)	Flavonoids	Flavonols	23627-87-4	3	922782	442465	409300	6.92146e+06	3.92068e+06	4.44409e+06	1.58573e+07	1.32927e+07	1.42719e+07	4.25579e+06	3.41767e+06	3.04236e+06	3.41622e+07	3.5472e+07	3.26794e+07	1.86875e+07	1.88802e+07	1.11904e+07	3.34634e+06	2.81067e+06	2.64139e+06	2.4272e+07	2.10356e+07	2.30752e+07	1.93592e+06	1.38423e+06	1.009e+06	2.60016e+07	2.89598e+07	2.73291e+07	1.08613e+07	1.08788e+07	1.21148e+07	1.83496e+06	1.36914e+06	1.71935e+06	1.3666e+06	1.87815e+06	1.29944e+06
mws1090	259.02	96.97	260.03	C6H13O9P	[M-H]-	Glucose-1-phosphate*	Others	Saccharides	59-56-3	1	2.75495e+07	3.13514e+07	31576278	2.81429e+07	2.97327e+07	3.24516e+07	7.96122e+06	5.99075e+06	6.28268e+06	8.05259e+06	8.83849e+06	7.70794e+06	8.67759e+06	5.84762e+06	7.89373e+06	7.67232e+06	5.79342e+06	9.53897e+06	7.62574e+06	6.28575e+06	6.81631e+06	6.11432e+06	8.03911e+06	5.4935e+06	1.82613e+07	1.70553e+07	1.6722e+07	3.13125e+06	2.65195e+06	2.53967e+06	7.6575e+06	8.02604e+06	7.67332e+06	2.29266e+07	2.36992e+07	2.20768e+07	1.53494e+07	1.92149e+07	1.78494e+07
Lhzp102808	355.1	163.04	354.11	C20H18O6	[M+H]+	Sesamin	Lignans and Coumarins	Lignans	607-80-7	1	2.38322e+07	2.24829e+07	2.01295e+07	30804.6	45184.3	23880.3	181950	80974.9	126216	2.42785e+07	2.3071e+07	3.12519e+07	5.28019e+07	5.09321e+07	5.03462e+07	6.78384e+06	3.72598e+06	6.14259e+06	359592	2.59078e+06	820631	3.53745e+07	3.92978e+07	4.04564e+07	4.22522e+07	4.61211e+07	4.94078e+07	5.50735e+07	5.93598e+07	5.52782e+07	1.27715e+07	1.80824e+07	1.53245e+07	9.42303e+06	9.77138e+06	1.44813e+07	465162	517278	279905
MWSHY0124	257.08	153.02	256.074	C15H12O4	[M+H]+	Pinocembrin (Dihydrochrysin)	Flavonoids	Flavanones	480-39-7	3	9	9	9	7368.55	3659.56	26073.5	63966	35962	61049.3	197008	95468.3	77541.6	5143.01	8172.02	11163.8	13182.8	4421.27	37208.6	1703.92	1031.87	1742.28	1080.82	1531.65	18173.7	1814.16	4585.05	3958.12	2799.75	2325.96	4849.11	2318.8	3019.64	2370.3	4753.39	4107.55	8046.01	2657.4	972.331	1456.64
Jmzn006005	177.06	117.04	178.063	C10H10O3	[M-H]-	3,4-Methylenedioxy cinnamyl alcohol	Lignans and Coumarins	Lignans	58095-76-4	3	147438	134719	140307	43802.6	44269.6	51191.6	1.31131e+06	1.29326e+06	1.96718e+06	242576	313689	342089	1.1168e+06	1.17355e+06	1.5276e+06	981013	1.14988e+06	3.12167e+06	165920	113818	135250	191978	254575	246372	154477	121138	143987	82911.1	82590.3	133522	187758	230888	177838	36421.5	28066.1	29660	22604	36574.2	22969.9
HJN087	433.12	271.06	434.121	C21H22O10	[M-H]-	Naringenin-4'-O-glucoside	Flavonoids	Flavanones	-	1	46664.4	36460.2	24378.5	800114	518151	473175	657002	654869	664900	817529	718534	612382	420129	428044	519438	379017	361818	464970	258326	280433	314270	298099	1.54147e+06	360580	5.32325e+07	5.06911e+07	5.61292e+07	837169	932659	806044	5.0928e+07	4.58852e+07	4.81221e+07	4.01913e+07	4.09197e+07	5.6415e+07	8.45993e+06	1.24704e+07	8.54143e+06
MWS3036	147.03	85.03	148.037	C5H8O5	[M-H]-	3-Hydroxyglutaric acid*	Organic acids	Organic acids	638-18-6	3	68546.2	69612.2	85774.4	95899.3	79346.2	109077	58579.5	32992.5	50243.5	72373.7	165831	68026.7	196785	206744	240663	33034.8	96830.4	63624.2	55131	39767.5	55122.5	136770	109700	145713	75345.8	85625.6	130976	360208	312531	339040	61968.8	90997.9	70019.8	178724	368805	137583	180764	103229	136918
HJN055	435.13	273.08	436.137	C21H24O10	[M-H]-	Dihydrocharcone-4'-O-glucoside	Flavonoids	Chalcones	-	1	2207.09	7176.89	1683.53	38989.5	20222.3	43163.1	50499	48626	49849.4	25740.4	18601.6	18713.4	48162.9	37813.2	24217.6	40646	15022.7	9650.85	7906.11	2794.03	11663.4	27245.9	65308.8	22608.3	3.06721e+06	3.05823e+06	3.38226e+06	173419	170597	140735	1.8361e+06	1.40132e+06	1.64584e+06	1.35669e+06	1.30547e+06	2.18332e+06	232924	248904	208823
pmb0865	518.32	184.07	517.317	C26H48NO7P	[M+H]+	LysoPC 18:3(2n isomer)	Lipids	LPC	-	1	374999	435484	409336	5.36882e+06	4.8165e+06	5.11116e+06	6.07062e+06	4.12779e+06	4.354e+06	310430	441065	300075	98718.5	158975	113627	2.54922e+06	2.77667e+06	3.61388e+06	71843.3	153510	233754	48182.2	55827.4	43067.9	111468	169609	89274.3	57241.3	51793.1	79167.3	733948	644604	824257	361393	301991	379066	86166.2	61367.7	67480.1
Smhp003438	611.16	593.14	610.153	C27H30O16	[M+H]+	Luteolin-6,8-di-C-glucoside	Flavonoids	Flavones	29428-58-8	2	3618.05	5553.04	8870.33	33926.5	6863.07	18565.5	25193.8	22896.4	64558.6	17297.1	20621.5	16407.4	1.34358e+06	1.48549e+06	1.42912e+06	28191.1	32886.6	11862.4	1952.63	1129.71	7641.48	265518	251434	292833	24891.9	36119	19097.7	1.11909e+06	905486	1.04056e+06	42978.8	63200.9	57655.5	15607.5	9735.23	1164.16	10658.7	7074.39	7141.78
Lahp004442	273.07	153.02	272.068	C15H12O5	[M+H]+	3,4-Dihydro-4-(4'-hydroxyphenyl)-5,7-dihydroxycoumarin*	Lignans and Coumarins	Coumarins	-	2	149503	106336	80538.2	503119	529138	551685	6.59398e+06	6.26152e+06	7.61503e+06	3.39756e+06	3.48802e+06	3.70079e+06	1.14226e+06	1.25381e+06	1.29205e+06	4.38694e+06	2.94319e+06	2.58616e+06	311071	215350	301214	364527	245092	422867	4.54519e+07	4.56718e+07	4.48e+07	820194	1.3474e+06	862734	1.44182e+06	2.71092e+06	1.53059e+06	3.38195e+06	3.28188e+06	5.13619e+06	4.67015e+06	2.59993e+06	3.19218e+06
Lmhp002031	245.19	86.1	244.179	C12H24N2O3	[M+H]+	L-Leucyl-L-Leucine	Amino acids and derivatives	Amino acids and derivatives	3303-31-9	1	1.09643e+06	1.09572e+06	1.09402e+06	2.85869e+06	2.9561e+06	3.96676e+06	1.11893e+06	991835	950164	415072	527692	360445	444611	486964	485076	679412	682273	590111	298137	349033	338435	157390	265515	293735	399814	463455	391919	374289	225320	189187	643138	409375	480585	905035	556580	709125	211481	288245	318626
pmd0142	552.4	184.07	551.395	C28H58NO7P	[M+H]+	LysoPC 20:0(2n isomer)	Lipids	LPC	-	3	84107.5	88773.4	40409.4	475747	356732	397123	280287	253204	238691	14270.9	15155	16262	10163.7	13812.6	13145.5	146424	148590	152669	3105.8	11481.3	13320.9	11585.5	12211	12833.8	123556	143801	128947	12667	7742.96	19501.1	137980	140259	135901	63158.1	39834	25187.7	119880	135405	149198
MWS2442	259.02	96.97	260.03	C6H13O9P	[M-H]-	D-Fructose 6-Phosphate*	Others	Saccharides	643-13-0	1	2.0308e+07	2.5502e+07	2.57409e+07	2.26648e+07	2.15796e+07	2.64553e+07	6.28839e+06	4.59525e+06	4.518e+06	5.73214e+06	6.59411e+06	5.68151e+06	6.06723e+06	4.40881e+06	6.15796e+06	5.949e+06	4.02912e+06	7.994e+06	4.76368e+06	4.70975e+06	4.93474e+06	5.62811e+06	5.6563e+06	3.89293e+06	1.43363e+07	1.42089e+07	1.33877e+07	2.2819e+06	1.71471e+06	1.90831e+06	5.68241e+06	5.51197e+06	4.88994e+06	1.68373e+07	1.76503e+07	1.5339e+07	1.54737e+07	2.49939e+07	1.984e+07
mws0224	150.06	61.01	149.051	C5H11NO2S	[M+H]+	DL-Methionine	Amino acids and derivatives	Amino acids and derivatives	59-51-8	3	1.17483e+07	1.3268e+07	1.37342e+07	9.24181e+06	1.45507e+07	15223438	2.31569e+06	2.54136e+06	2.25216e+06	2.58177e+06	2.55595e+06	2.34376e+06	1.3216e+06	2.02174e+06	1.62161e+06	3.70339e+06	4.01858e+06	4.18101e+06	1.56524e+06	1.63755e+06	1.89333e+06	5.07007e+06	3.66872e+06	4.52856e+06	1.07945e+07	1.04655e+07	9.21184e+06	2.70608e+06	2.20645e+06	2.48066e+06	4.28992e+06	3.79746e+06	4.71537e+06	1.81388e+07	1.52363e+07	2.0162e+07	7.11648e+06	7.14942e+06	6.39822e+06
Hmxp007521	315.09	300.06	314.079	C17H14O6	[M+H]+	3',4'-Dihydroxy-7,5'-dimethoxyflavone	Flavonoids	Flavones	-	1	17010.7	6964.84	4560.41	23606.5	34739.9	24257.7	25563.7	39634.1	45273.3	274218	240309	161186	94753.2	111816	95536.5	43092.6	31265.6	31822	100559	9099.75	22750.5	56209.5	37485.4	51151.5	4417.88	3944.37	2472.47	366841	294414	205855	48107.2	55286.5	47511.7	127334	116035	77342.9	40937.2	57315.6	38785.3
Lmtn002796	449.11	287.06	450.116	C21H22O11	[M-H]-	Aromadendrin-7-O-glucoside*	Flavonoids	Flavanonols	28189-90-4	3	85533	68703.2	47541.7	1.58194e+06	1.07228e+06	1.13895e+06	2.98905e+06	2.58964e+06	2.3931e+06	4.35497e+06	4.1245e+06	2.88801e+06	522366	619084	650219	1.0122e+06	771111	965293	307935	349750	395934	879199	1.57937e+06	1.30473e+06	4.43429e+07	4.73661e+07	5.01007e+07	4.28448e+06	3.14184e+06	4.75154e+06	2.19752e+07	2.18137e+07	2.3481e+07	4.09323e+07	3.68385e+07	5.27228e+07	1.19836e+07	9.77813e+06	7.63473e+06
Hmhn003067	325.09	119.05	326.1	C15H18O8	[M-H]-	Phenylpropionic acid-O-β-D-glucopyranoside	Phenolic acids	Phenolic acids	-	1	3.27265e+06	5.73427e+06	6.28737e+06	290148	513634	514875	102557	96666.3	114745	61896.1	93197.9	64599.4	448104	561773	398399	119136	91830.2	47860.3	143320	73536.8	102920	311108	222554	335754	49210.3	32273	41452	1.07196e+06	1.03569e+06	1.12903e+06	613653	536898	558897	153980	156249	90861.6	121661	145389	168891
pmb0854	518.32	184.07	517.317	C26H48NO7P	[M+H]+	LysoPC 18:3	Lipids	LPC	-	2	1.88701e+07	2.76021e+07	2.51869e+07	3.7507e+07	4.34079e+07	4.89799e+07	1.21266e+08	9.9222e+07	9.78068e+07	1.89957e+07	2.30064e+07	1.9953e+07	8.93282e+06	1.20942e+07	1.03266e+07	4.57879e+07	2.81934e+07	7.04368e+07	3.65284e+06	5.99009e+06	8.26165e+06	4.94979e+06	6.15388e+06	5.04603e+06	7.31336e+06	7.40184e+06	7.68032e+06	5.32644e+06	5.9769e+06	7.29016e+06	2.49409e+07	2.36129e+07	2.79579e+07	1.92657e+07	1.86409e+07	2.24602e+07	6.79268e+06	7.56398e+06	6.66132e+06
Lmhp008718	506.32	184.07	505.317	C25H48NO7P	[M+H]+	LysoPC 17:2	Lipids	LPC	-	1	269280	297842	254297	3.04667e+06	2.02411e+06	2.16631e+06	3.59252e+06	2.44341e+06	2.36213e+06	142659	173726	121161	86364	113777	63932.6	1.42204e+06	1.43791e+06	2.17576e+06	54002.6	94037.9	162706	69374	87177.3	64681.5	100402	130443	92535.7	30382.8	31754.4	44829.9	422215	399053	415783	494070	482897	517344	220106	219105	227105
pmb2260	480.31	184.07	479.301	C23H46NO7P	[M+H]+	LysoPC 15:1	Lipids	LPC	-	3	293902	362529	343644	392678	368247	425354	337594	361420	345673	572493	585219	623118	117340	203319	139539	284117	241169	233969	184272	263936	267115	128218	164670	150375	285735	340392	304872	39398.7	51977.8	85603.4	146153	174416	130331	1.31503e+06	1.41382e+06	1.44068e+06	1.44256e+06	1.51037e+06	1.34625e+06
Lmcn005735	623.2	315.08	624.205	C29H36O15	[M-H]-	Methylhesperidin	Flavonoids	Flavanones	11013-97-1	2	24171.7	58004.3	45746.5	229960	127118	116537	6285.2	4018.13	6788.73	16235.3	23703.8	30796.9	1.00113e+06	1.15176e+06	913356	9	9	9	2777.95	962.28	1044.64	186428	94301.3	152137	1843.66	1889.46	2898.89	1.83751e+06	2.1294e+06	1.57403e+06	857014	1.39928e+06	869506	89321.4	144209	104387	53994.8	68028.6	88493.7
mws0018	203.22	84.08	202.216	C10H26N4	[M+H]+	Spermine	Alkaloids	Alkaloids	71-44-3	3	1.22012e+07	1.18362e+07	1.05851e+07	1.65443e+07	1.49467e+07	1.83225e+07	1.76957e+07	1.60792e+07	1.63353e+07	2.46974e+07	2.43528e+07	2.04458e+07	1.32438e+07	1.77272e+07	1.33666e+07	1.36319e+07	1.16432e+07	1.29335e+07	1.92191e+07	2.19962e+07	1.99193e+07	1.15075e+07	1.21358e+07	1.39129e+07	1.73287e+07	1.70345e+07	1.84983e+07	1.80373e+07	2.14851e+07	1.70667e+07	2.12465e+07	2.23181e+07	2.7842e+07	1.89229e+07	1.954e+07	1.78551e+07	1.31482e+07	9.70496e+06	7.98323e+06
pmb1912	474.17	327.12	473.166	C20H23N7O7	[M+H]+	10-Formyltetrahydrofolic Acid	Alkaloids	Alkaloids	2800-34-2	2	1.53146e+06	2.10772e+06	2.28493e+06	2.00313e+06	2.86202e+06	3.20229e+06	3.18459e+06	2.25669e+06	2.62016e+06	2.02004e+06	1.6789e+06	1.77854e+06	1.0844e+07	9.48409e+06	7.91516e+06	953342	688472	842197	177527	234347	221368	5.91365e+06	5.60068e+06	5.72163e+06	2.00575e+06	2.20424e+06	2.10853e+06	8.6816e+06	9.02509e+06	7.50885e+06	5.13925e+06	6.44082e+06	5.29621e+06	3.66727e+06	3.32122e+06	5.52785e+06	1.27582e+06	1.22881e+06	959441
mws1033	303.09	153.02	302.079	C16H14O6	[M+H]+	Homoeriodictyol	Flavonoids	Flavanones	446-71-9	3	53397.4	80512.6	51065.1	5.3281e+06	7.60664e+06	6.80585e+06	1.44015e+06	1.26511e+06	1.21958e+06	26672.3	6165.58	13615.4	10336.8	12785.5	10777.3	1.3858e+06	1.39577e+06	919686	30070.6	27837.3	22344.9	36002.1	33818.4	42987.9	8544.48	21799.6	9	22638.4	40765.3	19818.8	20153.8	28657.5	28289.7	8637.87	6849.9	8224.08	7972.34	8241.23	5991.99
mws0289	480.31	339.29	479.301	C23H46NO7P	[M+H]+	LysoPE 18:1	Lipids	LPE	89576-29-4	3	1.35193e+06	1.9006e+06	1.67288e+06	3.34528e+06	3.83003e+06	5.47299e+06	2.81113e+06	3.03081e+06	2.88223e+06	1.49376e+06	1.43067e+06	1.39457e+06	409947	483740	366385	1.69102e+06	2.1731e+06	2.02412e+06	212364	344137	312041	335146	423738	423695	1.84603e+06	1.66612e+06	1.8917e+06	86398.5	113827	161563	859929	816983	789236	2.02109e+07	2.05131e+07	1.73899e+07	1.79479e+07	2.06766e+07	2.08063e+07
pme1611	433.11	313.07	434.121	C21H22O10	[M-H]-	Isohemiphloin	Flavonoids	Flavanones	3682-02-8	3	19292.1	5316.57	6528.25	59339.1	64720.5	55286.3	156132	145450	195659	297740	402518	370862	895175	963046	861349	147303	132423	259062	80901.6	63313.4	173479	1.80922e+06	1.74413e+06	1.81686e+06	2.18884e+07	1.9651e+07	1.99279e+07	1.22264e+06	1.11632e+06	1.10885e+06	2.12588e+06	1.91738e+06	2.32045e+06	1.27042e+07	1.17682e+07	1.44735e+07	5.72761e+06	5.20547e+06	4.1475e+06
MWSmce549	303.25	57.07	302.246	C17H34O4	[M+H]+	1-Monomyristin	Lipids	Free fatty acids	589-68-4	3	1.42283e+06	972647	1.03343e+06	1.38447e+06	1.13515e+06	1.00949e+06	852638	684758	883553	1.06397e+06	1.03088e+06	1.21519e+06	1.03364e+06	867074	902484	1.01003e+06	903091	553471	1.06158e+06	1.11041e+06	1.05868e+06	928862	795261	1.20528e+06	1.14942e+06	1.20029e+06	969704	783200	922938	733627	809584	950002	1.06303e+06	1.00192e+06	991387	1.24658e+06	900363	930903	863274
mws4516	130.05	84.05	129.043	C5H7NO3	[M+H]+	Pyroglutamic acid	Amino acids and derivatives	Amino acids and derivatives	4042-36-8	2	3.74328e+06	2.96577e+06	2.35396e+06	3.6389e+06	3.73854e+06	3.54995e+06	2.30668e+07	1.1674e+07	1.39474e+07	2.94637e+07	2.19229e+07	2.17748e+07	2.21949e+07	2.20193e+07	2.23031e+07	1.14927e+07	8.53974e+06	1.5738e+07	7.88113e+06	6.66698e+06	5.76704e+06	1.0805e+07	1.75732e+07	1.78406e+07	6.00701e+06	4.83611e+06	6.61042e+06	3.6556e+07	2.63122e+07	2.7107e+07	8.21783e+06	7.38837e+06	1.10582e+07	1.76567e+07	1.28488e+07	1.42294e+07	4.33492e+06	3.92979e+06	4.30966e+06
pmp000233	463.12	313.07	462.116	C22H22O11	[M+H]+	Swertiajaponin	Flavonoids	Flavones	6980-25-2	3	3555.61	1015.84	4616.25	148852	123328	89383.3	220851	120996	148629	69765.6	85920.1	48612	125391	187308	142914	152996	201303	176127	9579.91	14329.4	15772.4	294543	329072	297292	69059.9	52530.6	52962.9	237325	303332	248603	55549.7	71661	50979.9	21814.3	6997.96	9207.51	15448.9	7886.05	10674.6
Lmmn001294	331.1	153.02	332.111	C14H20O9	[M-H]-	Koaburaside*	Phenolic acids	Phenolic acids	41653-73-0	1	885821	937103	819798	2.17766e+06	2.1727e+06	2.16067e+06	1.02142e+06	890554	874000	980540	807341	955396	625561	508300	676769	1.10834e+06	1.10092e+06	740784	551848	370204	348265	814448	896147	761989	1.07804e+06	1.29363e+06	1.13951e+06	707951	836059	839542	799007	766192	799039	1.05569e+06	802764	990569	131687	132717	127397
Ymjm000152	271.08	108.02	272.09	C12H16O7	[M-H]-	p-Hydroxypheny-β-D-allopyranoside	Phenolic acids	Phenolic acids	-	1	906633	1.03126e+06	1.13001e+06	1.65518e+06	1.69929e+06	1.61404e+06	1.13157e+06	1.34598e+06	1.03365e+06	2.34368e+06	2.04534e+06	2.54127e+06	91975.3	99916.7	144664	1.22819e+06	950895	1.24434e+06	884277	662172	742173	440953	465209	395872	575751	558876	588192	274970	278336	347262	1.57232e+06	1.43559e+06	1.52319e+06	129398	113768	85644.6	654868	577466	619314
MWS00327g	106.05	60.04	105.043	C3H7NO3	[M+H]+	L-Isoserine	Amino acids and derivatives	Amino acids and derivatives	632-13-3	3	4.59131e+06	5.91697e+06	6.16747e+06	3.64909e+06	4.39075e+06	4.13022e+06	3.84618e+06	3.16966e+06	3.12721e+06	5.27472e+06	4.44897e+06	3.74863e+06	2.10426e+06	2.13889e+06	1.87488e+06	4.16414e+06	3.99168e+06	4.85855e+06	1.17866e+06	1.60496e+06	1.3057e+06	2.10775e+06	2.20173e+06	2.18778e+06	6.71481e+06	6.78598e+06	6.31341e+06	2.21643e+06	1.94408e+06	2.34262e+06	6.43708e+06	6.05619e+06	6.76272e+06	8.33196e+06	8.02747e+06	7.09056e+06	4.03208e+06	4.72464e+06	4.58874e+06
Wacp005868	541.11	421.05	540.106	C30H20O10	[M+H]+	Dihydro-2',8''-biapigenin	Flavonoids	Biflavones	-	3	7536.52	10430.9	6563.39	78310.5	131072	105737	7.63129e+06	8.37257e+06	8.31483e+06	2.51367e+06	1.89241e+06	1.81948e+06	15482.2	11122.8	22100.4	5.70844e+06	6.63346e+06	6.26054e+06	12544.9	9169.51	4951.32	7439.35	3943.75	6563.64	5867.16	3631.53	3386.85	29670.2	96448.2	27531.5	16575.1	13449.7	6159.64	615032	500961	359766	279953	361680	234255
pme0264	243.1	127.05	242.09	C10H14N2O5	[M+H]+	Thymidine	Nucleotides and derivatives	Nucleotides and derivatives	50-89-5	3	489818	373839	369951	818975	659989	761156	864669	827825	621773	673252	535697	551271	225006	154371	197095	676177	656292	420474	91474.1	74132.3	65610.6	97991	117358	135619	246308	296852	325009	109854	93972.1	99948.5	1.12196e+06	984539	1.25245e+06	2.64779e+06	2.43556e+06	1.94225e+06	1.73486e+06	1.66797e+06	1.37335e+06
Hmlp002975	639.15	493.1	638.148	C28H30O17	[M+H]+	Isorhamnetin-3-O-glucuronide-7-O-rhamnoside	Flavonoids	Flavonols	-	3	991076	560931	557454	1.1952e+06	1.42349e+06	1.7798e+06	563624	605587	564365	3.13441e+06	4.01931e+06	3.40633e+06	6.33136e+06	6.39521e+06	4.99863e+06	792610	897474	690041	1.66093e+06	5.39823e+06	1.76698e+06	3.34747e+07	3.56752e+07	3.26057e+07	2.5563e+06	1.57435e+06	1.37661e+06	2.62111e+07	2.36945e+07	2.32943e+07	8.85494e+06	8.51566e+06	9.49991e+06	153316	321835	151480	107172	163882	118736
pmb0962	235.17	118.09	234.158	C10H22N2O4	[M+H]+	L-Lysine-Butanoic Acid	Amino acids and derivatives	Amino acids and derivatives	80407-71-2	3	1.37768e+07	1.20979e+07	1.74213e+07	1.26801e+07	2.27216e+07	1.57425e+07	1.55444e+06	1.61655e+06	1.38464e+06	314569	440381	414147	1.91063e+06	1.66143e+06	1.55907e+06	1.16052e+06	1886359	3.39416e+06	99444.3	289218	207568	2.02733e+06	2.80247e+06	1.93737e+06	2.35603e+06	1.98665e+06	1.53077e+06	1.16564e+07	5.92218e+06	9.51932e+06	3.77428e+07	2.51385e+07	3.71597e+07	1.95291e+07	1.74437e+07	2.61318e+07	1.26514e+07	1.63184e+07	618857
pme3081	169.1	134.06	168.09	C8H12N2O2	[M+H]+	4-(Aminomethyl)-5-(hydroxymethyl)-2-methylpyridin-3-ol	Alkaloids	Alkaloids	85-87-0	3	223589	241071	195028	369264	231058	287625	179906	148486	179062	76351.9	114054	107543	137349	134860	201842	422404	325122	279067	757439	546683	615920	488404	529460	483167	481650	493448	457977	268907	315645	321288	621944	635188	536817	976588	1.14919e+06	836341	986541	943890	1.03807e+06
mws1436	287.29	97.1	286.287	C18H38O2	[M+H]+	1,18-Octadecanediol	Lipids	Free fatty acids	3155-43-9	3	9333.38	11141.3	10252	6505.04	6732.56	10404.9	17791.2	14668.6	13523.4	7484.56	8356.72	6654.25	10107.3	6443.36	8138.28	9763.94	11457	10955.5	4013.84	6947.42	3745.65	4325.41	7138.06	6525.91	29657.8	24392.8	32025.1	7841.83	5825.7	8227.84	14819.2	17349.8	16151.7	14845.3	14953.9	22935.6	2024.22	4925.5	4265.81
pmb0374	136.06	119.04	135.054	C5H5N5	[M+H]+	2-Aminopurine	Nucleotides and derivatives	Nucleotides and derivatives	452-06-2	1	135068	147839	153480	361876	348361	411960	140650	124745	156325	214876	276750	240484	177887	212714	182478	202151	164719	165105	94279.2	59811.2	61873.1	294971	91190.9	139526	79909.7	130320	155382	363105	255592	358309	190158	201656	204031	1.01266e+06	970238	798232	700089	851858	866358
Lmyn003131	206.05	162.06	207.053	C10H9NO4	[M-H]-	Dioxindole-3-acetic acid	Alkaloids	Plumerane	-	1	9	9	9	63576	23732.9	14496.2	1671.12	1454	4456.01	9	9	9	9	9	9	6605.49	1833.05	2594.1	2845.28	1824.76	2101.23	4298.13	774.81	1411.15	1.68679e+06	334035	34735.8	9	9	9	1.54633e+07	1.05435e+07	1.35376e+07	1.72432e+06	831684	2.34644e+06	218412	107089	193700
mws0154	173.05	93.03	174.053	C7H10O5	[M-H]-	Shikimic acid	Organic acids	Organic acids	138-59-0	2	425000	252642	262251	460413	326988	304780	165296	213506	216370	517807	604470	640736	532529	422265	429669	82734.8	169685	220969	39319.6	69545.3	47517.7	455728	630110	596742	591604	637588	891807	220533	113489	150207	113005	130726	77580.2	32730.9	30808.9	58298.1	29250.2	29136.5	23146.6
Lmsn003111	325.09	145.03	326.1	C15H18O8	[M-H]-	1-O-p-Coumaroyl-β-D-glucose	Phenolic acids	Phenolic acids	7139-64-2	2	1.22148e+07	9.68176e+06	1.06921e+07	2.89438e+06	1.87068e+06	1.8171e+06	1.07202e+06	679175	709575	7.52556e+06	7.32551e+06	8.36556e+06	584275	529533	639347	765707	401283	798650	207036	100038	142707	177635	78437.8	120006	229602	312985	324214	453972	833648	1.53984e+06	774152	1.06613e+06	845822	182845	241257	92758.1	110150	247363	192770
Hmhp001812	282.12	136.06	281.112	C11H15N5O4	[M+H]+	2'-O-Methyladenosine	Nucleotides and derivatives	Nucleotides and derivatives	2140-79-6	1	214182	184357	217638	364446	270189	273669	195231	173811	204344	331359	306641	293737	162245	144728	142864	167916	144160	206203	69235.7	41013.6	60299.1	79102.1	92556.5	84950.7	157953	183324	235295	145040	101923	111421	722992	554361	690792	588638	443360	600193	501582	349971	508634
MWS201419	204.13	84.08	203.127	C8H17N3O3	[M+H]+	Lys-Gly	Amino acids and derivatives	Amino acids and derivatives	7563-03-3	3	1.64669e+06	1.50115e+06	1.35125e+06	1.83792e+06	2.14766e+06	2.15144e+06	1.71213e+06	1.77752e+06	2.08794e+06	3.68404e+06	4.15079e+06	4.34677e+06	1.7402e+06	1.82703e+06	1.90095e+06	1.33403e+06	1.29345e+06	1.34609e+06	2.47388e+06	2.41577e+06	2.42109e+06	1.43208e+06	1.11252e+06	1.42653e+06	2.13867e+06	2.03407e+06	1.99461e+06	2.77432e+06	3.09285e+06	2.33448e+06	2.73414e+06	3.12432e+06	3.04165e+06	2.55548e+06	2.80619e+06	2.83997e+06	1.10992e+06	1240029	1.18268e+06
mws0120	258.11	104.11	257.103	C8H20NO6P	[M+H]+	Choline Alfoscerate	Lipids	PC	28319-77-9	1	1.78211e+06	2.63223e+06	2.52339e+06	2.12508e+06	2.32662e+06	2.70664e+06	737744	781761	659423	144217	150137	226769	363367	226703	203008	525164	597429	782474	69898.1	37364.9	93414.9	1.89641e+06	1.31973e+06	1.51655e+06	1.13263e+06	1.3489e+06	1.42025e+06	7.71481e+06	1.01786e+07	1.09922e+07	1.6452e+06	1.50781e+06	1.78207e+06	2.43524e+06	2.84848e+06	2.94598e+06	676303	484571	8.21849e+06
pme2617	166.05	102.06	165.046	C5H11NO3S	[M+H]+	L-Methionine Sulfoxide	Amino acids and derivatives	Amino acids and derivatives	3226-65-1	3	4.08021e+06	3.927e+06	4.34101e+06	4.1065e+06	5.69968e+06	4.8944e+06	3.17291e+06	3.68529e+06	3.91783e+06	5.6371e+06	6.06244e+06	6.25933e+06	3.47756e+06	3.48959e+06	4.02446e+06	2.51103e+06	2.72464e+06	2.54844e+06	5.15368e+06	3.87133e+06	4.99038e+06	2.79918e+06	2.20963e+06	3.36742e+06	4.59895e+06	4.68956e+06	4.62955e+06	5.46103e+06	4.85416e+06	4.8599e+06	5.79041e+06	6.6384e+06	4.64906e+06	4.878e+06	5.78981e+06	5.8799e+06	2.13529e+06	2.63172e+06	2.53648e+06
Ymjm000146	433.11	161.02	434.121	C21H22O10	[M-H]-	p-Hydroxyphenyl 6-O-(E)-caffeoyl-β-D-glucopyranoside	Phenolic acids	Phenolic acids	-	3	281025	283265	279919	89302	34491.6	55548.2	40432.2	14346.7	7750.72	853784	609936	1.09031e+06	482515	380061	433590	7666.58	6703.18	24400.6	20737.2	75062.5	28727	269560	267622	365579	110443	174234	159183	575677	459925	524497	1.69222e+06	1.76725e+06	1.90279e+06	79415.9	71492.1	117189	35041.7	18506.4	26207.9
mws0028	167.03	108.02	168.042	C8H8O4	[M-H]-	Vanillic acid	Phenolic acids	Phenolic acids	121-34-6	3	84575.7	55447.3	98771.5	120095	73090.4	151838	201384	194399	144400	98849.5	91331.4	71748.2	44348.5	52484.5	29029	130611	142842	116434	74664.2	45705.8	53811.7	64450.5	78366.7	88842	109036	179021	159782	23587.9	40637.3	44198	152265	126419	159229	179990	165929	131514	222347	200956	211333
zjgp122321	355.1	163.05	354.095	C16H18O9	[M+H]+	4-O-acetyl-3-O-caffeoyl-2-C-methyl-D-erythronate	Others	Others	-	2	2.24314e+07	2.35455e+07	2.514e+07	43568.3	38151.4	30210.3	155875	82868.6	106746	2.89283e+07	2.62177e+07	3.11265e+07	5.72838e+07	5.18896e+07	4.96301e+07	7.67208e+06	4.35818e+06	6.87419e+06	419566	3.0322e+06	830612	4.26002e+07	4.13904e+07	4.42297e+07	4.85471e+07	4.85225e+07	5.55611e+07	5.92288e+07	6.87519e+07	6.75673e+07	1.44692e+07	1.67577e+07	1.62581e+07	1.00722e+07	1.03279e+07	1.44742e+07	552591	491621	321626
mws0250	182.08	136.08	181.074	C9H11NO3	[M+H]+	L-Tyrosine	Amino acids and derivatives	Amino acids and derivatives	60-18-4	2	1.2326e+07	1.34781e+07	1.3068e+07	1.39029e+07	1.63166e+07	1.50337e+07	1.28973e+07	8.29706e+06	8.541e+06	7.97726e+06	8.23303e+06	8.95846e+06	1.18998e+07	1.1e+07	1.13907e+07	1.24129e+07	1.00124e+07	1.81693e+07	6.32705e+06	1.06031e+07	7.84437e+06	5.54615e+06	5.93567e+06	5.43864e+06	1.29184e+07	1.45835e+07	1.30995e+07	4.92629e+06	2.57787e+06	1.77942e+06	7.25143e+06	7.16974e+06	6.13616e+06	9.43903e+06	7.17787e+06	8.95953e+06	3.24938e+06	2.96572e+06	2.68189e+06
pmb0108	375.11	137.1	374.1	C19H18O8	[M+H]+	Feruloyl syringic acid	Phenolic acids	Phenolic acids	-	3	13144.1	3888.41	12766.1	156647	135410	119848	126055	97446.2	112248	46635.7	47266.3	54108.8	137029	207554	139631	85155	75392	9	78775.9	68533.7	76773.5	200480	235656	211872	84899.3	107888	80157.2	462274	377369	482185	2.18412e+06	1.73147e+06	2.1782e+06	84860.7	56744.2	68452.5	5744.56	15206	13341.6
mws1316	301.07	258.05	300.063	C16H12O6	[M+H]+	Hydroxygenkwanin	Flavonoids	Flavones	20243-59-8	3	10399.8	13076.5	4169.6	137661	65574.2	104411	210159	215737	152655	233918	134895	166489	34341.7	37109.4	31221.8	199198	150042	78155.3	3573.35	9144.86	3998.7	38788.6	45738.5	38675.1	21387.8	5295.77	2640.72	69567.6	62679.9	50550.4	15814.8	22954.4	23266	13111.5	15908.1	12337.5	5056.73	7310.53	6363.34
Lmhp008801	476.28	335.26	475.27	C23H42NO7P	[M+H]+	LysoPE 18:3	Lipids	LPE	-	2	235052	186955	210917	4.46031e+06	3.7328e+06	4.05798e+06	4.41367e+06	3.56122e+06	3.67183e+06	132932	172152	134292	44601	63950.1	54247.1	2.12604e+06	2.16516e+06	2.86539e+06	67332	172293	205172	24911.8	41712.6	26597.3	83446.3	59918.9	44170.2	27498.1	36205.5	53416	492971	445628	496464	256504	230060	214010	40706.4	43239.7	40857.2
Lmhp008513	677.37	261.22	676.367	C33H56O14	[M+H]+	2-α-Linolenoyl-glycerol-1,3-di-O-glucoside	Lipids	Glycerol ester	-	3	111491	146232	101064	446550	443901	268178	524811	685706	429698	90135.2	109873	102677	180044	247753	199746	499481	370118	485869	10764.7	21908.7	27030.9	72890.1	82411.5	66113.6	65583	92588.1	51469.5	78785	86855.4	110834	112760	152073	168394	251033	118029	169064	70159.2	86855.4	61932.6
pmb0464	458.15	116.03	457.143	C16H27NO14	[M+H]+	L-Aspartic acid-O-diglucoside	Amino acids and derivatives	Amino acids and derivatives	-	3	3.67091e+06	3.28979e+06	3.25248e+06	2.16165e+06	4.45096e+06	3.3646e+06	557801	812310	741575	2.01309e+06	1.4975e+06	1.70341e+06	957277	883233	624589	2.23883e+06	2.47277e+06	967920	583131	441446	627487	845554	467085	629148	6.44339e+06	3.83677e+06	1.88534e+06	752434	642682	1.18098e+06	3.43059e+07	3.68374e+07	4.09967e+07	3.4305e+07	3.35341e+07	4.11205e+07	2.27598e+07	2.39601e+07	1.92442e+07
MWS201437	247.13	86.1	246.122	C10H18N2O5	[M+H]+	Leu-Asp	Amino acids and derivatives	Amino acids and derivatives	32949-40-9	3	1.08755e+06	1.3369e+06	1.36501e+06	1.88637e+06	1.81418e+06	1.91844e+06	1.30637e+06	1.22216e+06	1.25834e+06	2.03363e+06	1.949e+06	1.86677e+06	1.89281e+06	1.56272e+06	1.59514e+06	816926	847904	737349	479517	512626	476720	1.0558e+06	1.02839e+06	980151	1.15914e+06	1.23227e+06	1.21925e+06	1.0721e+06	1.07647e+06	1.03216e+06	1.72466e+06	1.3778e+06	1.54899e+06	8.32772e+06	7.67456e+06	7.50121e+06	1.51051e+06	1.55047e+06	1.30145e+06
pmb0296	357.3	265.25	356.293	C21H40O4	[M+H]+	1-Oleoyl-Sn-Glycerol	Lipids	Glycerol ester	129784-87-8	2	311845	171315	204385	1.46835e+06	1.11306e+06	1.18841e+06	1.9649e+06	2.1931e+06	2.68062e+06	310520	418296	396694	251484	233454	330810	3.35613e+06	3.9318e+06	5.25715e+06	250241	602079	399440	173166	328788	259340	1.28571e+06	1.54039e+06	1.72858e+06	61877.9	45353	48464.4	340728	318275	295607	2.23162e+06	1.88459e+06	1.20707e+06	2.10304e+06	1.99421e+06	2.43576e+06
Zmsp001834	169.05	65	168.042	C8H8O4	[M+H]+	2,6-Dimethoxy-1,4-benzoquinone*	Quinones	Quinones	530-55-2	2	366986	403113	346620	1.22069e+06	886176	965259	1.14123e+06	1.2153e+06	1.26583e+06	2.44601e+06	2.28435e+06	2.38773e+06	728682	638871	631776	1.28903e+06	1.17127e+06	936397	1.50867e+06	1.65539e+06	1.4632e+06	2.63159e+06	2.36497e+06	2.36597e+06	4.76311e+06	5.32242e+06	4.90798e+06	1.99896e+06	1.93816e+06	1.94084e+06	7.5242e+06	7.06116e+06	8.59682e+06	1.24398e+06	996574	1.93047e+06	516744	804366	519753
mws0668	283.07	151.03	284.076	C10H12N4O6	[M-H]-	Xanthosine	Nucleotides and derivatives	Nucleotides and derivatives	146-80-5	1	1.27961e+06	1.10396e+06	1.19883e+06	1.49288e+06	1.20154e+06	1.43116e+06	940487	758688	965185	4.8739e+06	7.26383e+06	5.49151e+06	763946	1.93912e+06	1.28803e+06	1.02425e+06	538286	1.23793e+06	240151	134978	135617	1.22028e+06	1.59205e+06	1.93196e+06	1.27928e+06	1.34262e+06	1.96814e+06	832292	1.26576e+06	1.42142e+06	515666	461765	411100	3.41058e+06	3.88205e+06	2.81124e+06	1.33455e+06	1.53815e+06	1.24369e+06
mws1587	132.1	86.1	131.095	C6H13NO2	[M+H]+	L-Norleucine	Amino acids and derivatives	Amino acids and derivatives	327-57-1	1	8.86998e+06	9.44745e+06	9.84698e+06	9.22656e+06	1.02325e+07	1.04668e+07	2.55079e+06	1.97702e+06	2.19841e+06	1.08992e+06	1.12705e+06	992317	1.35632e+06	1.34268e+06	1.33189e+06	2.70424e+06	2.61398e+06	3.38081e+06	1.62812e+06	1.80413e+06	1.67334e+06	583258	584854	621284	2.04932e+06	2.06257e+06	1.86001e+06	449723	363915	542642	1.70426e+06	1.65061e+06	1.72968e+06	3.73796e+06	3.37636e+06	3.50129e+06	979242	853577	823156
pme0274	132.1	69.07	131.095	C6H13NO2	[M+H]+	6-Aminocaproic acid	Organic acids	Organic acids	60-32-2	3	3.13818e+06	3.06469e+06	3.35266e+06	2.89351e+06	3.31049e+06	3.56274e+06	873545	549214	663222	280477	331358	276477	432505	439755	426447	712739	818465	1.06147e+06	525854	523306	481466	182826	180718	191024	611085	685194	619022	92337.5	110533	126959	516700	460336	557082	1.15337e+06	1.01864e+06	1.08022e+06	276549	255601	241955
MWS201449	246.14	141.1	245.138	C10H19N3O4	[M+H]+	Asn-Leu	Amino acids and derivatives	Amino acids and derivatives	22601-71-4	3	84975.6	87817.5	86524.3	192484	194368	202323	102464	94400	73494.1	48576.8	97698.1	49107.8	21299.1	31062.1	21324.1	64500.1	64331.6	46506.3	34037.8	22287	20469	17162.8	16491.7	13982.4	23764.1	38503.4	39268.8	22386.9	18730	25218.3	177444	112269	139758	132963	84309.3	154539	73123.1	82470.8	83993.4
MWStz040	116.07	70.07	115.063	C5H9NO2	[M+H]+	Pterolactam	Alkaloids	Pyrrole alkaloids	38072-88-7	1	2.26583e+06	2.2473e+06	2.19835e+06	2.39183e+06	3.50844e+06	3.2272e+06	340243	399158	319158	681198	588277	637381	520816	519760	455094	963459	1.04283e+06	764160	288878	315710	318743	392027	393429	372105	3.42777e+06	2.68993e+06	1.24661e+06	392868	310107	427010	1.93628e+07	1.60245e+07	2.21954e+07	9.64881e+06	8.03763e+06	1.35958e+07	5.85911e+06	5.07938e+06	4.43616e+06
Zmhn002750	461.11	323.08	462.116	C22H22O11	[M-H]-	4-O-(6'-O-Glucosylcaffeoyl)-4-hydroxybenzoic acid	Phenolic acids	Phenolic acids	-	3	368643	210569	185084	20171.8	4192.06	4393.65	21267.8	10695	14934.9	1.24162e+06	687202	1.36787e+06	1.14727e+06	881696	1.00246e+06	30732.6	22368.6	13449.9	20365.6	60322.3	35235.1	244968	286804	187357	775819	231232	87773.5	746401	760973	607486	3.43713e+06	3.80089e+06	5.0707e+06	572779	240635	731980	42304.8	28544.2	29763.7
pme1173	137.05	110.03	136.038	C5H4N4O	[M+H]+	Allopurinol	Nucleotides and derivatives	Nucleotides and derivatives	315-30-0	3	40427.8	35968.9	26762	82506.8	44159.8	55171	214916	256636	334427	219564	335111	238875	175950	559605	304415	125951	85326.5	144690	26797.3	15795.6	11931.4	448506	759150	891118	84731.1	52581.2	76192.7	172647	328474	906979	94948.2	88540.3	59445.4	179478	180858	426499	110500	103369	102834
Lmhp009773	515.32	261.22	514.314	C27H46O9	[M+H]+	1-α-Linolenoyl-glycerol-3-O-glucoside*	Lipids	Glycerol ester	-	3	99010	133357	123328	10098.6	21255.1	8449.21	35842.8	31602.3	39850.6	66197.5	91246.2	56255.9	224240	291142	255758	27103.8	31068.6	38990.7	974.879	6905.42	4512.93	212341	172461	193101	57088.7	74062.6	69971.6	105266	157164	154272	210090	200159	193547	191763	155247	176420	47832.7	50514.7	33895.5
pmb0981	348.07	136.06	347.063	C10H14N5O7P	[M+H]+	Adenosine 5'-monophosphate	Nucleotides and derivatives	Nucleotides and derivatives	61-19-8	3	688859	939886	955183	1.84255e+06	1.89656e+06	2.15643e+06	1.20271e+06	989239	980126	726198	492985	637617	954535	810732	493461	1.62625e+06	1.84655e+06	1.84658e+06	2.01821e+06	1.06055e+06	1.37722e+06	1.97954e+06	1.70735e+06	2.02636e+06	903630	1.04068e+06	946166	631595	721191	528952	1.14422e+06	728241	781374	1.82202e+07	2.03505e+07	1.11719e+07	1.91511e+07	2.8312e+07	2.43296e+07
Lmsp004721	625.18	317.07	624.169	C28H32O16	[M+H]+	Tamarixetin-3-O-glucoside-7-O-rhamnoside*	Flavonoids	Flavonols	-	1	355947	216184	207512	6.26928e+06	3.25947e+06	2.23875e+06	163548	200265	307159	310831	252620	333705	101678	136713	160707	133440	181033	166537	4182.66	9238.07	34704.4	369832	402921	433757	164911	117496	49358.8	62264.8	83618.1	84996.4	581025	817559	548101	2.35872e+06	4.59346e+06	2.11073e+06	3.29739e+06	3.40274e+06	2.96034e+06
MWSslk254	595.17	287.06	594.159	C27H30O15	[M+H]+	Kaempferol-3-O-glucorhamnoside*	Flavonoids	Flavonols	40437-72-7	1	157621	69122.6	44717	567895	313803	241298	305387	481136	468297	888119	568010	1.03611e+06	8.73766e+07	7.79243e+07	7.02629e+07	692727	567717	542639	113340	74677.3	66846.2	2.42646e+07	2.08042e+07	1.89515e+07	665610	634383	883943	5.81489e+07	5.71573e+07	5.05289e+07	1.99938e+07	1.88244e+07	1.80557e+07	241198	142691	233406	323239	640528	323461
pme0490	124.04	78.03	123.032	C6H5NO2	[M+H]+	Nicotinic acid (Vitamin B3)	Others	Vitamin	59-67-6	1	177534	287863	195800	1.21506e+06	693109	447487	2.32336e+06	2.69504e+06	3.07365e+06	618527	610538	627477	342802	366675	408321	2.53965e+06	2.51557e+06	1.11497e+06	667982	415529	475250	308159	336362	317076	176683	308603	252316	381216	388495	340476	246378	353733	319249	3.30294e+06	3.57111e+06	1.64011e+06	1.57051e+07	1.50093e+07	2.04571e+07
mws0248	243.06	110.02	244.07	C9H12N2O6	[M-H]-	Uridine	Nucleotides and derivatives	Nucleotides and derivatives	58-96-8	1	86559.8	114544	141976	269049	308102	271603	96183.7	57541.1	99365.5	482156	431576	413376	56006.2	58733.3	62935.8	52863.3	61752.6	40453.3	67367.1	44736.9	53060.3	54079.9	48936.4	66855.2	50144.9	94685.3	86562.6	175305	73450.9	89935.9	99331.1	89071.9	69575.2	918327	1.11535e+06	833709	2.30374e+06	1.28033e+06	1.47941e+06
Lmhp010757	506.32	365.31	505.317	C25H48NO7P	[M+H]+	LysoPE 20:2	Lipids	LPE	-	3	129866	161304	156292	90324	98999.8	120005	75049.2	94482.5	79618.3	98472.7	117915	127759	60879.1	75633.4	67495.5	44847.2	78759	48153.3	5666.59	10620.1	7489.13	38076.7	45637.8	41766.1	110384	95203.8	117290	6088.21	8602.39	12549	40064.7	40097.6	34027.8	163831	148763	181415	72764	76090.2	90436.5
Zmyn005384	299.26	253.26	300.266	C18H36O3	[M-H]-	2R-Hydroxyoctadecanoic Acid*	Lipids	Free fatty acids	26633-48-7	2	214302	175377	188398	3.07336e+06	1.13987e+06	1.80369e+06	1.27299e+06	1.39815e+06	1.27464e+06	114542	128490	109162	257590	199738	257586	3.87869e+06	3.44114e+06	1.24751e+06	572567	914698	649072	172403	121187	153425	318712	379555	385822	144472	285676	179500	1.1501e+06	1.10772e+06	1.26563e+06	824096	870349	728608	849227	741225	947850
MWSmce119	175.11	70.06	174.112	C6H14N4O2	[M+H]+	L-Arginine	Amino acids and derivatives	Amino acids and derivatives	74-79-3	1	2.57394e+07	3.01191e+07	3.48052e+07	4.50442e+07	4.71956e+07	4.92334e+07	2.05627e+07	1.88358e+07	1.80082e+07	9.05091e+06	11258502	1.06282e+07	2.17306e+07	2.36959e+07	2.06675e+07	3.57783e+07	3.76372e+07	6.19788e+07	6.04381e+06	5.68169e+06	6.6385e+06	17788525	1.23848e+07	1.79016e+07	4.58946e+07	6.50748e+07	8.25312e+07	3.46354e+06	4.8998e+06	5.57326e+06	3.64683e+07	3.38681e+07	2.9444e+07	2.80208e+07	2.14305e+07	4.30262e+07	3.34945e+07	1.39356e+07	2.59165e+07
Zbzp007397	181.12	135.12	180.115	C11H16O2	[M+H]+	5,6,7,7a-tetrahydro-4,4,7a-trimethyl-2(4H)-benzofuranone	Others	Others	15356-74-8	2	49910.4	20993.8	18316.5	13568.6	19460.4	12529.1	57635.1	86366	105916	55742.2	65647.8	67104.4	404739	372289	386439	91639.4	60659	98633.7	21689.1	24137	22471.7	399969	264666	359091	57579.4	55525.2	54223.9	281956	302193	307150	113595	111864	116702	30191.8	31357.6	38193.6	14447.9	10061.3	10609.7
mws1089	421.08	241.01	422.082	C12H23O14P	[M-H]-	Sucrose-6-phosphate	Others	Saccharides	-	3	229272	280413	260750	205318	152549	173439	80185.4	71815.2	85469.2	31685.8	26359.6	14718.8	78781.1	79991.5	77238.3	141312	91922.3	126764	12332.7	27951.3	19592.7	211346	99503.8	123085	240736	243412	167165	226942	196788	163364	207246	136965	179364	984430	1.06102e+06	751456	748948	734496	569120
pma6640	479.12	317.07	478.111	C22H22O12	[M+H]+	3'-O-Methyltricetin-7-O-glucoside	Flavonoids	Flavones	-	3	218868	226737	140614	1.97856e+06	1.44294e+06	2.23964e+06	3.61284e+06	2.41516e+06	2.17828e+06	937082	789908	485310	2.22308e+06	2.28249e+06	1.91963e+06	2.44904e+06	4.54123e+06	1.80652e+06	293647	626392	417923	1.67796e+06	2.16609e+06	1.79345e+06	358398	292807	216563	1.28048e+06	1.91553e+06	1.2257e+06	631568	1.17968e+06	900226	455784	280043	356088	171367	234000	276699
Lmbn005487	313.24	251.24	314.246	C18H34O4	[M-H]-	12,13-DHOME; (9Z)-12,13-Dihydroxyoctadec-9-enoic acid	Lipids	Free fatty acids	263399-35-5	3	31118.5	36519.6	39419.7	82359.9	105084	70243	60943.1	58489.5	59369.9	18550.1	17393.8	17345.2	21222.4	18841.6	17544.5	51930.2	45429.3	34558.1	16968.2	11722	16388.8	15467.5	15320.2	21299.3	27203.5	23192.1	26276.5	25964.3	27097.4	29489.9	27666	28681.3	32592.6	36932.6	33833.6	44274.5	20904.2	20822.5	25279.2
MWSmce676	149.05	59.01	150.053	C5H10O5	[M-H]-	D-Arabinose*	Others	Saccharides	10323-20-3	3	479969	374136	434756	1.18585e+06	1.08072e+06	1.00375e+06	456835	574221	512056	43998.2	41393	48133.2	196516	240117	266812	574265	591768	906018	58054.6	89259.9	86653.1	295781	428109	293791	817269	746823	793971	521217	526119	605780	461472	466536	411207	245436	257679	298669	165210	150512	177466
mws0219	132.03	88.04	133.037	C4H7NO4	[M-H]-	L-Aspartic Acid	Amino acids and derivatives	Amino acids and derivatives	56-84-8	1	1.54229e+07	1.92678e+07	2.10781e+07	5.68086e+06	7.32422e+06	7.0564e+06	4.64026e+06	2.99279e+06	2.73593e+06	4.43136e+06	5.37327e+06	4.46292e+06	9.78442e+06	1.01368e+07	1.05454e+07	5.48483e+06	4.70113e+06	5.97733e+06	4.09956e+06	5.12123e+06	6.02565e+06	6.65496e+06	6.36827e+06	5.81888e+06	1.21823e+07	1.05313e+07	1.23433e+07	1.96547e+06	2.03731e+06	2.7027e+06	8.06526e+06	6.46394e+06	7.44242e+06	2.61275e+07	2.41701e+07	2.17998e+07	2.51182e+07	1.74466e+07	2.72689e+07
Lmtn003096	523.22	361.14	524.226	C26H36O11	[M-H]-	Secoisolariciresinol 4-O-glucoside	Lignans and Coumarins	Lignans	-	2	290544	290510	275482	160719	168824	180578	1.47104e+06	1.68286e+06	1.6983e+06	478921	419418	389941	1.28111e+06	1.45377e+06	1.20695e+06	1.56463e+06	1.46536e+06	997276	584312	643148	344998	2.26995e+06	2.21194e+06	3.47746e+06	94438	85378.9	106038	4.18225e+06	4.41338e+06	5.3991e+06	128487	155121	155665	4347.65	7795.6	5479.72	5690.61	3012.92	3699.64
pmb2787	293.21	275.2	294.219	C18H30O3	[M-H]-	9-Oxo-10E,12Z-octadecadienoic acid	Lipids	Free fatty acids	54232-59-6	3	232203	106860	105402	1.7756e+06	1.559e+06	771659	82572.4	79642.5	97186.6	67796.1	90073.3	55272.6	16959.7	29152.4	22581.2	71149.5	56489	94873.8	4481.71	25224.6	12403.8	8159.05	7033.79	4666.39	24772.1	26818.7	13916.6	3951.63	7359.66	7817.43	243602	181403	243432	173807	193793	251554	135246	53075.3	169276
mws1329	463.09	301.04	464.096	C21H20O12	[M-H]-	Quercetin-7-O-glucoside	Flavonoids	Flavonols	491-50-9	3	234748	176530	214965	8.4842e+06	5.73863e+06	5.54132e+06	4.28686e+06	3.7255e+06	2.66556e+06	2.64492e+06	2.62571e+06	2.00372e+06	2.4963e+06	2.5688e+06	2.29443e+06	2.72843e+06	4.33862e+06	1.70296e+06	956995	691581	1.74206e+06	2.69934e+06	2.36219e+06	3.3021e+06	266848	261616	269365	9.22258e+06	1.13313e+07	1.04548e+07	1.0816e+06	1.21766e+06	1.3772e+06	1.79744e+06	2.06767e+06	1.42417e+06	1.9877e+06	2.43305e+06	1.84075e+06
pme0075	188.06	128.04	189.064	C7H11NO5	[M-H]-	N-Acetyl-L-glutamic acid	Amino acids and derivatives	Amino acids and derivatives	1188-37-0	3	172642	184745	179647	41449.1	56837.4	56059.1	61845.3	52839.4	39170.8	443895	419084	430795	1.03327e+06	1.12584e+06	1.18905e+06	36044.5	35082.1	32930	23034.5	32004.1	17008.8	519580	525364	501699	30143.8	33034	28165.5	468630	335006	387604	59567	60123.9	82653	145463	196367	203068	67914	59185.5	70016.6
pmb3079	300.05	96.97	301.056	C8H16NO9P	[M-H]-	N-Acetyl-D-glucosamine-1-phosphate	Others	Saccharides	6866-69-9	3	374068	458880	502719	351982	339379	282857	147574	149837	148443	87233.6	94499.9	112507	99858.4	85999.7	142878	107868	137916	200843	70054.2	113488	94910.7	404633	378403	386400	239174	289083	288736	134708	158265	124712	340313	333650	345143	574931	551876	436287	864744	807570	711663
pma6455	229.01	96.97	230.019	C5H11O8P	[M-H]-	Ribulose-5-phosphate	Others	Saccharides	4300-28-1	3	1.41824e+06	1.67659e+06	1.70813e+06	2.00703e+06	1.91317e+06	2.07234e+06	315415	218541	253831	86043.6	29820	104203	168984	253612	193343	423504	308392	469180	111594	83709.3	127854	947900	1.45614e+06	946605	771791	737888	584636	332394	626284	994164	238411	213267	234902	999250	1.04151e+06	835428	961763	1.13838e+06	853212
Lmsn004322	503.12	179.03	504.127	C24H24O12	[M-H]-	1,6-Di-O-caffeoyl-β-D-glucose*	Phenolic acids	Phenolic acids	-	2	27566.6	9251.71	18716.8	22799	20755.6	5918.56	25734.6	19029.1	23001.4	258155	418004	499913	716511	606834	616557	18653.8	17385	10827	12284.6	2980.6	9873.16	13266.2	14859.2	14152.7	9466.28	1968.55	2426.25	223523	204014	144072	1.28381e+06	803035	1.17093e+06	7575.43	27946.6	62370.2	3611.84	4245.73	2412.46
Lmcp000611	144.08	84.06	143.07	C5H9N3O2	[M+H]+	2-Amino-4,5-dihydro-1H-imidazole-4-acetic acid	Alkaloids	Alkaloids	69098-41-5	3	2.97841e+06	2.64465e+06	2.404e+06	7.18512e+06	8.35234e+06	7.414e+06	5.5822e+06	6.83068e+06	5.09624e+06	5.41963e+06	5.39335e+06	6.22977e+06	1.07563e+07	1.19906e+07	1.1713e+07	2.87636e+06	2.5958e+06	2.58608e+06	4.64007e+06	3.55932e+06	3.90116e+06	1.42818e+07	1.42884e+07	1.36614e+07	5.17067e+06	4.09691e+06	3.91474e+06	1.05448e+07	1.06704e+07	1.0144e+07	2.16003e+07	2.18705e+07	2.0241e+07	9.06561e+06	1.00859e+07	1.96549e+07	3.83518e+06	3.4401e+06	2.8793e+06
pmb0064	374.11	198.08	373.101	C15H19NO10	[M+H]+	DIMBOA glucoside	Alkaloids	Alkaloids	18607-79-9	3	2.87935e+06	2.76948e+06	2.46331e+06	4.84843e+06	4.09797e+06	4.16891e+06	1.68151e+07	1.27684e+07	1.25533e+07	3.58314e+06	3.30501e+06	3.31003e+06	251229	251732	307172	5.6683e+06	4.22539e+06	5.16131e+06	812491	976043	815071	66787.9	36242.9	44066.7	35155.6	29188.2	15734.7	111930	294545	112882	341428	177540	124155	2.21538e+06	1.98106e+06	961001	861058	811407	761383
mws0055	373.13	343.09	372.121	C20H20O7	[M+H]+	Tangeretin (4',5,6,7,8-Pentamethoxyflavone)	Flavonoids	Flavones	481-53-8	3	29130	21859	22004.2	65910.8	63900.8	57126.9	23821.4	17924.1	19773.4	4946.9	8913.74	3675.56	5875.43	3827.45	2711.23	8477.33	5810.33	4931.78	3178.4	2670.32	2376.5	8211.76	2712.37	28616.1	41165	7705.38	3577.32	48173.6	3320.89	3154.81	4447.52	6069.53	2775.25	3488.74	5385.25	6970.27	1827.8	2347	2465.7
Zajn002491	451.12	289.07	452.132	C21H24O11	[M-H]-	catechin-4-β-D-galactopyranoside*	Flavonoids	Flavanols	-	3	18386.1	17236.2	12720.1	1.39937e+06	1.13773e+06	863290	35787.5	28851.6	25845.5	777498	548161	1.1602e+06	18277.9	10560.3	23739.8	19241	28109.4	20636.7	17743	15072	22855.8	22643.3	14753.1	17468.1	12107.5	7094.64	15609	303400	241579	414463	176322	154100	160464	2.11466e+06	2.11741e+06	3.46203e+06	572159	859529	554659
Hmyp002656	222.08	130.06	221.069	C11H11NO4	[M+H]+	Methyl dioxindole-3-acetate	Alkaloids	Plumerane	57061-18-4	3	312367	372532	347762	708084	673421	599824	443938	350486	438614	173635	192840	254798	135410	120342	68051.1	383693	310349	316591	210164	244392	175593	201395	173796	366674	127069	201744	141558	417805	546480	473650	594766	574699	443233	227168	278390	292334	182943	153468	166990
Jmgn004021	449.11	269.05	450.116	C21H22O11	[M-H]-	6-C-Glucosyl-2-Hydroxynaringenin	Flavonoids	Flavanones	-	3	25222.7	26983.9	17042.1	929891	709033	763549	1.0733e+06	987512	1.01697e+06	1.58184e+06	1.53896e+06	1.18232e+06	106571	134367	146456	348816	310199	382913	180160	240095	194808	165088	378218	208480	1.42414e+06	1.20957e+06	1.25143e+06	244203	102096	227790	600795	589205	665120	1.24693e+06	822363	1.67277e+06	98982.2	198257	92911.5
Lmxp010913	676.45	184.08	675.447	C35H66NO9P	[M+H]+	1-(9Z-Octadecenoyl)-2-(9-oxo-nonanoyl)-sn-glycero-3-phosphocholine	Lipids	Glycerol ester	-	3	1.08835e+06	1.09674e+06	1.0101e+06	98513.2	89354.2	93560.4	49293.2	32088.8	29532.4	569610	676379	1.16515e+06	679610	714465	997824	30071.5	17231.6	28253.7	100769	228337	143747	875867	1.0132e+06	900963	269786	159422	207892	241921	257741	385895	202744	159475	154704	24861.4	34636.4	27419.9	17419.4	7529.81	3884.6
pma0791	521.13	273.08	520.122	C24H24O13	[M+H]+	Naringenin-7-O-(6''-malonyl)glucoside	Flavonoids	Flavanones	-	3	176508	121600	128893	544736	633874	599124	3.82162e+06	3.87179e+06	4.00724e+06	4.47262e+06	7.29774e+06	4.72353e+06	474692	482746	502324	4.24688e+06	3.31103e+06	5.03562e+06	2.41929e+06	3.31939e+06	3.84769e+06	2.89932e+06	2.7915e+06	3.10923e+06	133253	70268.6	81466.7	6.99772e+06	6.27526e+06	6.44017e+06	429739	528790	571286	186249	207146	148651	977388	1.04492e+06	1.20518e+06
Hmgp002238	493.14	331.08	492.127	C23H24O12	[M+H]+	Jaceosidin-7-O-Glucoside	Flavonoids	Flavones	25474-11-7	1	9270.59	2696.48	8441.56	108298	75344.3	39908.2	76790.7	101812	164211	117101	56692.8	119256	890911	991621	1.01481e+06	46990.4	77556.7	29069.7	8250.55	21227.9	11432.9	4.58725e+06	4.67092e+06	3.41018e+06	55752.2	19215.7	11158.3	5.65967e+06	5.74654e+06	4.36516e+06	880279	834950	980528	36364.6	25507.7	10837.9	4300.8	10136	5190.11
MWS1894	183.08	98.98	182.073	C13H10O	[M+H]+	9-Fluorenol	Others	Others	1689-64-1	3	655491	417693	661460	536400	703807	662183	2.10762e+06	1.24806e+06	1.58938e+06	804110	932683	814560	752688	767373	981423	860330	674812	745080	757981	825618	871320	814443	748947	802608	743099	680704	729793	965237	747599	777379	840120	746360	737196	911077	745251	849049	878728	849534	900222
MWSslk110	285.1	123.04	284.09	C13H16O7	[M+H]+	Helecin	Phenolic acids	Phenolic acids	618-65-5	3	9	9	9	9	9	9	30972.5	32049.7	34366.7	29093	39608.2	26463.8	106319	177253	111051	43013.6	44218.1	41682.2	56304.6	28137.9	80463.4	39394.6	10342.4	27118.3	16082.3	12583.9	5286.39	13233.3	27830.3	17942.3	20400.9	26159.5	18025.9	9	9	9	15822.1	14416.4	7044.46
MWSmce490	167.04	123.05	168.042	C8H8O4	[M-H]-	2',4',6'-Trihydroxyacetophenone	Phenolic acids	Phenolic acids	480-66-0	1	3396.78	6299.82	7716.24	34711.5	31345.2	30192.4	104734	101966	86161	81130.5	39250.7	36990.2	12725.9	7322.18	16680.9	40016.1	27428.2	25055.8	4285.35	19255.1	1709.97	7482.2	13317.2	9393.3	76138.2	91324.2	92533.5	6899.59	7465.88	10087.6	12761.8	18291.6	9909.71	351950	304259	261820	555620	433811	464539
Lmtn002565	329.11	167.03	330.095	C14H18O9	[M-H]-	1-O-Vanilloyl-D-Glucose	Phenolic acids	Phenolic acids	-	2	27912.4	18944.1	30829.8	568225	450846	380255	309654	345187	344194	269008	259847	207663	176035	190733	231035	106408	104604	103802	103349	103986	143461	215747	258018	191604	827021	864174	955365	137850	154402	192410	310538	364505	318332	1.99373e+06	1.35982e+06	1.7031e+06	1.0532e+06	1.24546e+06	1.05614e+06
Cmhp005227	339.11	177.05	338.1	C16H18O8	[M+H]+	4,8-Dihydroxy Naphthol-1-O-glucoside	Quinones	Quinones	-	1	1.06701e+07	1.51534e+07	1.22185e+07	45379	102682	132151	140570	70543.2	143395	361373	324565	473280	405510	347715	347009	140278	213056	81791.8	24203.3	13333.7	16836.4	70892.4	19707.9	34647.1	43534.1	41597	52813.5	584347	391052	463565	506084	298423	461862	41386.2	47634.9	70635.2	34409.7	23861.1	13035.6
MWS5231	243.16	181.16	244.167	C13H24O4	[M-H]-	Tridecanedioic acid	Lipids	Free fatty acids	505-52-2	1	99239.3	91499.6	94927.1	143556	112084	110507	94637	89169	91583.2	86356.2	76764.2	89861.6	92322.2	105284	101533	116437	98486.3	93859.3	85549	94981.4	82632.3	96569.4	129018	96167	90604.4	95016.8	84447.2	99892	88439	90787.9	89436.9	106557	240288	80810.6	110947	83059.8	88641.3	85537	152707
Zmdp000292	189.14	70.07	188.127	C7H16N4O2	[M+H]+	Arginine methyl ester*	Amino acids and derivatives	Amino acids and derivatives	-	3	1.19071e+06	1.07423e+06	939523	2.0592e+06	1.61261e+06	1.90762e+06	897944	556110	854869	480809	671641	722248	1.48413e+06	1.36448e+06	1.62307e+06	785249	828461	1.12254e+06	145642	148468	144979	787923	661741	832179	1.65553e+06	2.32398e+06	2.85919e+06	321967	360890	397254	1.20294e+06	1.21436e+06	1.01642e+06	3.16423e+06	2.51164e+06	2.36899e+06	1.2927e+06	1.55956e+06	1.41422e+06
mad1424	427.05	295.05	426.043	C17H14O13	[M+H]+	Ditartaroyl-hydroxycoumarin	Lignans and Coumarins	Coumarins	-	3	67921.8	48159.4	52156.7	186112	157300	126590	137901	83890.1	125445	209380	147110	219450	218482	165445	203295	98130.1	94238.2	79187.1	66188.9	46986.3	45429.4	154602	191826	224453	327190	287200	297004	537288	604230	495720	294210	248969	267540	67485.3	66893.3	113537	37943.9	34309.3	55079.3
Qmxp101615	349.27	179.14	348.266	C22H36O3	[M+H]+	Ent-3β-Acetoxyisopimar-15-8β-ol	Terpenoids	Ditepenoids	-	2	1.39066e+06	804764	868071	252087	184420	106946	135644	144105	127299	608351	722072	618520	2.47288e+06	2.21732e+06	1.65681e+06	218566	152742	147428	288220	840594	461507	816714	1.22203e+06	1.55034e+06	982223	800182	802969	988233	1.04087e+06	937084	1.72693e+06	1.8124e+06	1.69796e+06	956511	1.01901e+06	1.67152e+06	422287	281274	442396
pme2693	131.12	114.09	130.111	C6H14N2O	[M+H]+	N-Acetylputrescine	Alkaloids	Alkaloids	18233-70-0	3	476795	577311	514368	185923	203375	209813	83559.7	61231.3	77426.2	89437	87154.3	90677.9	94220.6	124406	156206	85227.8	50007.7	114803	16347.4	16049.9	26063.9	136844	134799	185306	173670	163913	152313	794995	545964	609620	145737	160153	186299	394862	524638	278595	307048	502359	298772
pme1194	228.1	112.05	227.091	C9H13N3O4	[M+H]+	2'-Deoxycytidine	Nucleotides and derivatives	Nucleotides and derivatives	951-77-9	3	192157	176520	162521	564872	320650	531884	627309	497547	438114	732336	939363	782733	127621	159990	160270	346674	347425	292129	55146.1	26592.8	30184.5	137315	123303	131173	241781	300360	234352	71669.2	89381.8	93477.1	346556	195119	199352	1.04895e+06	1.03438e+06	1.23509e+06	463922	446368	343389
Lmhp005784	425.21	177.05	424.2	C24H28N2O5	[M+H]+	p-Coumaroylferuloylcadaverine	Alkaloids	Phenolamine	-	3	1500.74	9055.63	8509.72	24939.8	16224.8	26317.9	27186.5	12859.9	6747.94	5167.69	4287.58	2557.14	4780.2	2772.31	6114.4	7748.74	7746.36	7443.61	9	9	9	2037.67	5130.93	7520.73	2760.55	3521.51	2584.8	10630.7	5172.26	2929.65	6125	4723.91	6389.76	44883.8	56658	30771.9	510906	453514	747635
mws0924	145.05	101.06	146.058	C6H10O4	[M-H]-	2-Methylglutaric acid	Organic acids	Organic acids	617-62-9	3	618607	617405	480404	1.12308e+06	964221	842770	367250	397059	300470	175847	182794	151788	66345.4	72964	67812.8	351611	280177	288906	97461.4	111001	91537.5	120384	124033	126631	1.17414e+06	1.16976e+06	1.81077e+06	133566	149258	203119	107863	120868	96227.3	2.13436e+06	2.11157e+06	2.41858e+06	599907	508524	457540
Lmzn001582	387.17	207.1	388.173	C18H28O9	[M-H]-	5'-Glucosyloxyjasmanic acid	Phenolic acids	Phenolic acids	-	2	597335	572689	636041	442112	529615	541828	345478	279018	351236	256956	249411	228736	76657.6	55842.8	75345	336610	230601	228809	51289.2	32158.9	47326.2	293221	208704	232448	185127	204198	176651	364260	429092	470574	898951	694416	943835	132347	99745.4	73121.9	90431	62899.2	98293.8
Lmyn003835	289.04	137.02	290.043	C14H10O7	[M-H]-	4-(3,4,5-Trihydroxybenzoxy)benzoic acid	Phenolic acids	Phenolic acids	-	3	9392.79	5149.8	5287.33	199815	181960	195782	1.04e+06	1.06987e+06	1.09236e+06	79447.1	54676.9	133946	1200.24	6434.66	4628.63	470157	660352	511684	5188.09	2894.34	7567.83	4745.47	11819.3	9220.92	8938.96	9209	4225.03	10221.8	8606.03	7724.05	944883	945317	983621	2.16275e+07	2.4604e+07	3.17453e+07	2.07972e+07	2.04668e+07	1.4745e+07
pme1286	385.13	250	384.122	C14H20N6O5S	[M+H]+	S-(5'-Adenosy)-L-homocysteine	Amino acids and derivatives	Amino acids and derivatives	979-92-0	1	153422	160124	156904	98249.4	117522	116340	63294.4	36029.6	28004.2	252651	232972	302114	136752	128298	131193	37706.7	32214.9	38984.7	54610.1	53632.5	48204.1	72828	91089.2	71836.7	204414	186036	201381	134972	146236	150208	88668.8	77248.1	97294.5	367215	314258	473545	187154	152671	163378
Cmzn005251	433.11	271.06	434.121	C21H22O10	[M-H]-	6-O-Caffeoylarbutin	Phenolic acids	Phenolic acids	136172-60-6	2	51782.2	15324.6	12412.8	213802	153093	170734	104049	113330	105684	556302	567106	936266	106866	117767	164261	102945	128007	64305.4	644331	208253	690811	591736	1.14304e+06	818261	4.73258e+07	5.95488e+07	4.96356e+07	1.23011e+07	5.40767e+06	1.09928e+07	1.14238e+07	1.7777e+07	1.67287e+07	5.13911e+07	4.91346e+07	4.8069e+07	3.43921e+07	3.55853e+07	3.21818e+07
MWS3020	145.13	86.1	144.126	C7H16N2O	[M+H]+	N-Acetylcadaverine	Alkaloids	Alkaloids	32343-73-0	3	590791	477958	495772	624666	767730	718071	632388	600201	759515	1.47135e+06	1.02759e+06	838528	726247	582025	778218	454067	593748	502553	1.08839e+06	928888	1.08108e+06	589439	381099	624879	765051	741293	779571	902813	908693	809156	1.07384e+06	1.08261e+06	484014	924747	935854	977158	395133	536336	561854
mws0275	133.01	71.01	134.022	C4H6O5	[M-H]-	L-Malic acid	Organic acids	Organic acids	97-67-6	1	2.51177e+06	2.03378e+06	2.14859e+06	1.10246e+06	1.71185e+06	1.49018e+06	1.26848e+06	1.19176e+06	1.37487e+06	1.10522e+06	974034	1.09962e+06	2.42474e+06	2.26114e+06	1.49426e+06	1.09995e+06	1.28027e+06	955195	1.40922e+06	1.20771e+06	1.25428e+06	1.02958e+06	623498	983431	1.11892e+06	1.08348e+06	892363	1.28983e+06	1.39859e+06	1.11463e+06	1.03018e+06	879161	800833	2.13876e+06	2.103e+06	2.41308e+06	1.03243e+06	1.153e+06	912351
pmp000588	549.12	463.12	548.117	C25H24O14	[M+H]+	Diosmetin-7-O-(6''-malonyl)glucoside	Flavonoids	Flavones	-	1	49120	40449.4	30647	265940	157901	128262	264439	309169	337020	125792	173837	146683	1.39724e+06	1.50584e+06	1.37791e+06	204618	125621	285153	222080	441438	280371	4.9961e+06	5.2613e+06	4.69465e+06	142005	76929.5	57341.2	5.64473e+06	5.83549e+06	7.33105e+06	484008	454201	532110	13859.1	4443.58	9654.8	17980.3	63072.2	44331.5
pmp001198	132.1	57.03	131.095	C6H13NO2	[M+H]+	6-Deoxyfagomine	Alkaloids	Piperidine alkaloids	197449-09-5	1	2.39527e+07	2.65069e+07	2.56039e+07	2.25928e+07	2.6672e+07	2.85864e+07	7.01718e+06	5.60755e+06	6.14913e+06	3.43141e+06	3.24612e+06	2.71897e+06	4.40493e+06	3.68442e+06	4.04418e+06	8.00561e+06	6.61766e+06	9.76011e+06	4.32874e+06	4.87498e+06	4.86751e+06	1.78443e+06	1.6486e+06	1.71294e+06	6.61535e+06	6.50181e+06	5.91284e+06	1.3257e+06	1.25377e+06	1.63611e+06	4.53618e+06	4.57459e+06	5.01223e+06	1.20407e+07	9.65909e+06	1.03545e+07	3.00801e+06	2.50495e+06	2.53311e+06
mws4134	611.14	306.08	612.152	C20H32N6O12S2	[M-H]-	Oxiglutatione	Amino acids and derivatives	Amino acids and derivatives	27025-41-8	3	1.23928e+06	1.63761e+06	2.10399e+06	496563	609230	698088	144502	135293	108197	108045	98307.4	85429.9	785289	798325	507178	144639	158341	196033	45207.8	92962.8	61764.6	783476	694711	534721	113999	211131	149320	814717	489100	506499	340233	548715	358675	376040	244692	446117	175109	166365	136566
pmb0818	206.08	145.05	205.074	C11H11NO3	[M+H]+	Methoxyindoleacetic acid	Alkaloids	Plumerane	3471-31-6	3	8.54707e+06	8.14543e+06	8.94003e+06	1.23637e+07	1.38564e+07	1.42086e+07	2.77007e+06	2.19056e+06	2.16928e+06	672406	734101	688719	382626	407725	447900	2.02157e+06	1.83581e+06	2.0501e+06	961379	1.76722e+06	1.31142e+06	212298	234957	202220	2.69682e+06	3.35389e+06	3.62985e+06	308326	204646	267907	1.01843e+06	1.37202e+06	1.22486e+06	2.42691e+06	2.20558e+06	1.82423e+06	1.45077e+06	1.35273e+06	1.24175e+06
MWS04559g	182.08	136.08	181.074	C9H11NO3	[M+H]+	3-Hydroxy-L-phenylalanine	Amino acids and derivatives	Amino acids and derivatives	587-33-7	2	1.18609e+07	1.23858e+07	1.18547e+07	1.28383e+07	1.58003e+07	1.46795e+07	1.25169e+07	7.79337e+06	8.41858e+06	7.7427e+06	8.50061e+06	8.70719e+06	1.06467e+07	9.754e+06	1.09707e+07	1.19123e+07	9.65981e+06	1.73761e+07	5.69263e+06	1.12926e+07	7.38252e+06	4.77104e+06	5.63643e+06	5.19652e+06	1.29175e+07	1.48076e+07	1.17079e+07	4.67465e+06	2.45637e+06	1.70161e+06	6.92754e+06	7.39318e+06	6.26924e+06	8.54659e+06	6.8643e+06	8.52505e+06	2.50118e+06	2.7746e+06	2.18865e+06
pme1816	353.09	191.06	354.095	C16H18O9	[M-H]-	Neochlorogenic acid (5-O-Caffeoylquinic acid)*	Phenolic acids	Phenolic acids	906-33-2	2	7.64067e+06	8.06816e+06	8.14643e+06	9	9	9	33348	8480.25	15698.5	8.45307e+06	6.62849e+06	1.01531e+07	2.56751e+07	2.3069e+07	2.64219e+07	1.60582e+06	701093	1.26097e+06	19093.2	276045	62062.1	1.00159e+07	1.03908e+07	1.01577e+07	2.1777e+07	2.21879e+07	2.50033e+07	2.17871e+07	2.16285e+07	2.19965e+07	4.80673e+06	5.93426e+06	4.70465e+06	2.09024e+06	1.71714e+06	3.05739e+06	55992.2	73173.3	44966
Lmbp000123	164.07	56.05	163.067	C6H13NO2S	[M+H]+	L-Homomethionine	Amino acids and derivatives	Amino acids and derivatives	25148-30-5	1	7.82019e+07	9.12418e+07	9.23998e+07	5.33233e+07	7.02377e+07	7.32557e+07	7.70204e+06	4.37291e+06	4.53465e+06	2.93703e+06	3.54903e+06	3.39874e+06	7.53112e+06	8.8312e+06	9.90016e+06	7.17321e+06	7.86677e+06	1.62721e+07	1.43085e+06	1.9298e+06	1.6571e+06	1.3449e+07	1.09572e+07	1.27579e+07	2.84601e+07	3.44978e+07	4.08913e+07	2.38807e+06	2.02106e+06	2.48522e+06	9.98791e+06	8.90209e+06	7.88409e+06	8.55633e+06	6.69005e+06	1.78538e+06	1.38958e+06	980234	1.04753e+06
MWSmce338	146.08	70.06	145.074	C6H11NO3	[M+H]+	N-Hydroxypipecolic acid	Alkaloids	Piperidine alkaloids	115819-92-6	3	105460	103474	126852	99909.9	161054	136869	125299	154588	123541	253239	270338	297749	214914	208221	179673	121516	102439	90957.7	212284	270079	200722	107391	75381.2	88831.9	162831	108809	94555.9	107898	112646	117442	699683	798637	667788	185499	176012	198827	260116	203658	76088.3
MWStz103	399.15	250.09	398.137	C15H22N6O5S	[M+H]+	S-(5'-Adenosyl)-L-methionine	Amino acids and derivatives	Amino acids and derivatives	29908-03-0	1	1.0437e+06	2.01876e+06	1.43213e+06	1.05747e+06	1.17187e+06	938092	659141	441649	325769	1.20672e+06	1.00766e+06	1.12972e+06	815033	811673	667684	606439	466801	446209	626165	1.07976e+06	1.18461e+06	688884	1.29802e+06	599844	3.00971e+06	3.21479e+06	3.2864e+06	591183	572416	901435	710077	635597	859563	1.20876e+06	1.18193e+06	1.24542e+06	528097	493656	500870
MWS04447	130.09	70.07	129.079	C6H11NO2	[M+H]+	Homoproline	Amino acids and derivatives	Amino acids and derivatives	56879-46-0	3	525435	424447	417850	661541	754191	702566	567953	560942	591470	450189	789920	800485	1.16566e+06	2.43944e+06	2.33984e+06	774300	564441	883721	94073.2	62089.3	97295.7	886372	1.13024e+06	971277	2.7032e+06	4.26555e+06	6.62437e+06	649448	676331	801217	1.17171e+06	966815	908067	452149	491161	684184	163077	198872	155505
Wmhp000055	169.05	65.04	168.042	C8H8O4	[M+H]+	2,5-Dimethoxybenzoquinone*	Quinones	Quinones	3117-03-1	2	378541	335110	383167	1.13366e+06	907346	920471	1.31035e+06	1.17682e+06	1.45925e+06	2.55555e+06	2.27274e+06	2.29161e+06	727996	538617	626227	1.25873e+06	1.07287e+06	910164	1.46454e+06	1.55985e+06	1.25174e+06	2.65165e+06	2.16271e+06	2.3258e+06	4.62796e+06	5.47286e+06	4.84941e+06	2.02869e+06	1.87694e+06	2.24753e+06	8.62119e+06	6.93828e+06	8.8148e+06	1.27577e+06	1.18705e+06	1.71561e+06	594144	747340	589623
Lmhp009349	502.29	361.27	501.286	C25H44NO7P	[M+H]+	LysoPE 20:4(2n isomer)	Lipids	LPE	-	3	8541.19	7968.85	4851.48	47347.3	26508	33159.7	91662.7	215084	177694	8832.51	4972.85	4607.4	2942.78	3922.37	4012.79	84013.8	381204	157575	4272.35	7316.63	6868.6	2677.12	1933.87	3940.48	3407.91	6354.29	4092.27	2019.29	2818.6	1959.94	7358.69	10172.8	5835.41	14910.9	16272.3	14441.2	8247.45	10386.2	9524.65
Lmhp009497	502.29	361.27	501.286	C25H44NO7P	[M+H]+	LysoPE 20:4	Lipids	LPE	-	3	8541.19	7968.85	4851.48	47347.3	26508	33159.7	91662.7	215084	177694	8832.51	4972.85	4607.4	2942.78	3922.37	4012.79	84013.8	381204	157575	4272.35	7316.63	6868.6	2677.12	1933.87	3940.48	3407.91	6354.29	4092.27	2019.29	2818.6	1959.94	7358.69	10172.8	5835.41	14910.9	16272.3	14441.2	8247.45	10386.2	9524.65
pmp000236	565.16	367.1	564.148	C26H28O14	[M+H]+	Isovitexin-8-O-xyloside	Flavonoids	Flavones	-	3	15128	2388.97	6633.63	9386.77	21049.9	17318	151940	149602	204696	311245	412973	399581	1.24811e+06	1.55285e+06	1.34114e+06	166928	117568	167922	265797	291907	312632	1.24671e+06	1.49571e+06	1.28846e+06	228354	180628	163954	1.7178e+06	1.6874e+06	1.78228e+06	512733	503111	631060	6004.88	8694.28	9670.6	7830.19	6622.16	3485.64
Hmgn004139	373.13	329.05	374.137	C20H22O7	[M-H]-	Isohydroxymatairesinol	Lignans and Coumarins	Lignans	-	3	20947.3	15977.9	10843.4	40153.9	51662.6	72353.1	123278	125843	171544	68046.7	90640.6	64131.3	80789	64648.9	56756.5	74935.5	72023.6	52706.9	60704.1	52341.6	64423.8	177935	229113	206274	27345.8	28099.6	14777.9	136462	140216	174964	19667.5	13067.2	7738.71	13726	16863.4	8868.85	31919.7	24824.8	21623.5
Wacn003131	353.05	127	354.059	C15H14O10	[M-H]-	2-O-P-Coumaroylhydroxycitric Acid	Phenolic acids	Phenolic acids	-	3	144383	68135.6	30280.2	9	9	9	6031.23	1784.22	7537.4	134978	132820	180122	2.42457e+06	2.11981e+06	1.90344e+06	39106.2	2890.11	37953.2	11037	10686.7	8747.06	1.12362e+06	873287	1.20587e+06	573258	1.06767e+06	1.21812e+06	2.31536e+06	2.22682e+06	2.22946e+06	421864	551077	481201	163490	199145	198503	15691.7	12575.3	6356.09
pma3649	132.07	86.06	131.058	C5H9NO3	[M+H]+	5-Aminolevulinic Acid	Alkaloids	Alkaloids	106-60-5	3	8.73505e+06	7.93096e+06	8.51831e+06	8.38062e+06	9.031e+06	1.00394e+07	2.42146e+06	1.62826e+06	1.91352e+06	947448	1.04771e+06	809210	1.25233e+06	1.15719e+06	1.24998e+06	2.42379e+06	2.4483e+06	3.18369e+06	1.64392e+06	1.49413e+06	1.50278e+06	500444	503988	508625	1.83526e+06	1.93609e+06	1.97996e+06	403686	359871	503083	1.51702e+06	1.48903e+06	1.50337e+06	3.39304e+06	3.32892e+06	3.62847e+06	993720	788779	817410
pmb0636	581.15	431.3	580.143	C26H28O15	[M+H]+	Orientin-7-O-arabinoside	Flavonoids	Flavones	-	3	3382.77	1978.88	5766.74	5054.13	5267.7	7870.88	13720.9	11196.5	11857.9	97712.3	75014.5	90995.9	7.96684e+06	7.97966e+06	8.6113e+06	19336.9	12553.7	23007.2	7406.99	13707.4	9408.21	2.05327e+06	2.13261e+06	2.34517e+06	135256	107719	73894.9	6.42113e+06	5.03177e+06	5.674e+06	514435	543462	614945	20095.5	24087.5	16780	29028.9	39854.6	21174.4
Lmsp011053	331.12	197.06	330.11	C18H18O6	[M+H]+	7-Hydroxy-2',5,8-Trimethoxyflavanone	Flavonoids	Flavanones	-	3	4176.12	9499.51	9480.45	5973.18	4633.07	4274.56	10927.7	4002.02	4234.61	25763.5	26947.6	21114	212738	361553	233284	3355.48	2368.51	7580.34	9	9	9	152953	65864.7	107386	9	9	9	1.22414e+06	1.02148e+06	732244	357201	392564	263941	75650	89417.6	85023.5	24488.1	13581.6	23644.9
Lmxn015337	269.25	251.24	270.256	C17H34O2	[M-H]-	Methyl palmitate	Lipids	Free fatty acids	112-39-0	3	34511.2	31610.8	28571.7	29650.8	24891.2	26151.1	16324.2	16310.1	15211.3	6814.31	6275.26	7490.63	8492.19	7715.6	6557.76	12847.6	13990.5	12079.8	6522.75	7049.91	7076.26	8051.6	8291.31	7707.75	6409.17	6415.69	7786.4	7493.31	7324.32	8136.71	18563	18384.9	16087.8	8731.63	7094.4	8977.35	12066.1	9886.11	12027.3
pmp000587	535.11	287.05	534.101	C24H22O14	[M+H]+	Luteolin-7-O-(6''-malonyl)glucoside*	Flavonoids	Flavones	-	1	108475	51595.9	44372.4	433965	243956	305627	1.32874e+06	1.24646e+06	1.54341e+06	361808	206642	172373	1.01985e+07	1.52162e+07	1.38748e+07	1.85824e+06	3.41167e+06	1.56357e+06	513738	695397	537620	1.10658e+07	1.1656e+07	1.56138e+07	224076	105845	76768.6	65081395	5.54084e+07	5.95053e+07	4.40745e+06	4.79377e+06	5.00675e+06	233828	137193	176081	448710	850237	541076
pme2960	273.08	153.02	272.068	C15H12O5	[M+H]+	Naringenin chalcone; 2',4,4',6'-Tetrahydroxychalcone*	Flavonoids	Chalcones	73692-50-9	2	178843	95493.8	101837	610688	486126	558637	7.59199e+06	6.38359e+06	8.0098e+06	3.30185e+06	3.55973e+06	3.70436e+06	1.01279e+06	1.20354e+06	1.36589e+06	4.31513e+06	2.89757e+06	2.54131e+06	387332	181858	268846	434379	227875	379033	4.61932e+07	4.69033e+07	3.91287e+07	836731	1.46776e+06	810754	1.264e+06	2.64419e+06	1.57166e+06	3.82909e+06	3.34085e+06	6.65029e+06	4.90483e+06	2.62269e+06	2.76113e+06
mws2523	421.08	241.01	422.082	C12H23O14P	[M-H]-	Trehalose 6-phosphate	Others	Saccharides	4484-88-2	3	161192	165815	132808	225162	222721	225404	75059.3	111409	129765	94971	80869.8	61489.9	98346.6	78864.2	91546.6	65918.2	49109.8	92378.4	58999.4	57030.4	61138	53242.1	72390.9	78183.8	211055	166079	158526	172689	146596	171946	154471	139567	142452	490671	597321	407692	647454	584695	16519
mws1660	565.16	529.13	564.148	C26H28O14	[M+H]+	Schaftoside	Flavonoids	Flavones	51938-32-0	2	7845.57	1915.36	1226.34	5644.21	2052.25	1221.81	37434	33144.9	19191.4	141312	230765	168402	298697	323871	299087	36713.8	27476.1	22823.2	99119.9	130607	147180	246691	365198	331776	51435.4	58415.3	71243.9	419392	412554	420635	134358	128200	189999	9	9	9	9	9	9
Lmjp002906	479.12	317.07	478.111	C22H22O12	[M+H]+	Rhamnetin-3-O-Glucoside*	Flavonoids	Flavonols	27875-34-9	1	206273	166488	123493	751076	607683	718026	662519	520035	634903	459149	510077	442014	2.59554e+06	3.09043e+06	2.54181e+06	417160	637167	401445	432935	787689	529257	2.46621e+06	2.83217e+06	1.96619e+06	480352	305348	280057	1.82955e+06	2.14883e+06	1.57569e+06	1.25729e+06	1.60884e+06	1.47826e+06	272910	557228	314937	305019	407289	388015
Lmlp004754	312.11	294.21	311.101	C14H17NO7	[M+H]+	Ehretioside B	Alkaloids	Phenolamine	156368-84-2	3	170151	67755.1	91999.5	526803	372617	221081	366310	178076	203837	234645	409086	245472	14965.4	49257.9	28833.3	190315	104316	549908	33084.8	117228	229511	16620.2	25060	14494.6	87781.5	54778.1	31338.2	17896.2	10705.1	15350.7	69509	70256	63474.9	246724	242574	125005	93377.9	95649.8	143884
Zmcn003728	609.15	285.04	610.153	C27H30O16	[M-H]-	Kaempferol-3,7-O-diglucoside	Flavonoids	Flavonols	25615-14-9	3	4430.25	8293.67	2254.94	83173.3	54054.8	72191.6	372999	268033	376600	87942.5	111682	90525.6	812588	1.17049e+06	934414	256553	359273	198346	3266.73	4432.41	6347.64	120590	140076	118851	6531.56	6009.37	4654.49	687603	596718	507457	176147	146734	124542	25205.8	11342.6	21436.5	24195.1	6033.71	21879.1
Li512115	515.12	353.09	516.127	C25H24O12	[M-H]-	Isochlorogenic acid B	Phenolic acids	Phenolic acids	14534-61-3	2	1.71426e+07	2.03046e+07	2.04882e+07	309605	175330	152432	123367	104995	86235.9	6.44005e+07	5.65056e+07	8.84088e+07	5.92418e+07	7.57362e+07	9.16348e+07	7.24195e+06	3.51306e+06	5.17237e+06	5.57235e+06	16443093	7.5263e+06	5.81809e+06	7.85607e+06	4.8951e+06	1.60827e+07	1.90989e+07	1.72262e+07	5.77399e+06	7.45189e+06	7.78806e+06	1.31253e+06	1.57291e+06	1.47974e+06	665602	683230	1.15572e+06	263671	94000.6	100399
Lmmp003817	535.11	287.05	534.101	C24H22O14	[M+H]+	Kaempferol-3-O-(6''-malonyl)glucoside*	Flavonoids	Flavonols	-	1	69104.3	29566.9	32627.4	338158	288445	251114	1.22152e+06	1.05364e+06	1.25492e+06	212700	303006	302599	6.87769e+06	1.16793e+07	1.00157e+07	913985	2.02781e+06	1.10815e+06	428191	500220	790005	1.15759e+07	1.15893e+07	1.3016e+07	167027	92401.7	49626.2	5.87095e+07	5.37322e+07	4.83631e+07	3.55977e+06	4.20509e+06	3.67458e+06	228806	83678.6	158746	343581	889464	505557
pme3163	289.03	96.97	290.04	C7H15O10P	[M-H]-	D-Sedoheptuiose 7-phosphate	Others	Saccharides	2646-35-7	3	6.51324e+06	7.48218e+06	6.17875e+06	9.46672e+06	8.07618e+06	6.41372e+06	4.76031e+06	8.76873e+06	9.92962e+06	8.10189e+06	8.71226e+06	7.7877e+06	7.16825e+06	6.11881e+06	6.9438e+06	7.94583e+06	6.49245e+06	8.15425e+06	3.70827e+06	3.65364e+06	5.81494e+06	1.16664e+07	1.09986e+07	1.02905e+07	5.92889e+06	6.27916e+06	5.41719e+06	3.80643e+06	4.16285e+06	3.90905e+06	1.92557e+07	1.72561e+07	1.82568e+07	2.04016e+07	2.07705e+07	2.63712e+07	2.26592e+07	1.98108e+07	2.87986e+07
pme0253	174.11	86.1	173.105	C8H15NO3	[M+H]+	N-Acetyl-L-leucine	Amino acids and derivatives	Amino acids and derivatives	1188-21-2	3	129022	233680	206299	183612	188091	193068	76939.7	75533.5	46855.8	138631	129417	128592	417315	445614	473434	62372.3	49146.7	49889.1	22985.6	7549.47	20465.2	502756	463593	545648	41253.8	34787.8	63084.2	269876	470997	554548	123683	140680	114434	30954.9	163355	33926.9	69022.3	49512.7	50138.1
Lmyp003387	192.07	146.06	191.058	C10H9NO3	[M+H]+	2-Oxo-3,4-dihydro-1H-quinoline-3-carboxylic acid	Alkaloids	Quinoline alkaloids	246867-17-4	1	27424.9	17875.5	34241.6	69289.7	50423.4	29946.2	88380.5	59077.5	49048	20373.6	8386.05	15990.8	14827.7	7834.17	3840.01	92356.2	138365	156840	8332.43	29523.6	25181.3	9144.6	10752.8	4563.02	1.60049e+06	349699	97350.3	13577	6261.49	11680.4	1.36839e+07	4.93054e+06	1.59671e+07	2.99141e+06	2.72572e+06	1.28313e+06	2.75655e+06	1.91547e+06	1.86387e+06
mws4053	455.35	455.35	456.36	C30H48O3	[M-H]-	3-Hydroxyurs-12-en-28-oic acid (Ursolic acid)	Terpenoids	Triterpene	77-52-1	3	52874.9	63268	48951.3	383718	191018	248011	312079	408816	226766	33854.9	79461.9	39222.8	22230.2	18476.4	25825.3	199636	373571	535741	26326.7	23192	19685	19635.5	41358.4	17181.4	94399.4	70700.2	75827.4	22791.1	33260.6	36714.5	70545.5	79221.1	69827.4	14786.4	6345.48	6178.2	9	9	9
MWS201400	304.17	188.07	303.158	C16H21N3O3	[M+H]+	Val-Trp	Amino acids and derivatives	Amino acids and derivatives	24587-37-9	3	96423.9	85120.2	89579.5	268955	249354	287109	90114.2	115327	116504	72657.1	53948.2	46792	35429.9	45810.7	47456.3	84368.1	74980.4	64576.5	26362.7	16874.2	21557	50240.8	52608.9	50280.2	91326.3	105306	93898.4	39701	52425.5	42126.6	163089	129661	164662	420103	426456	425507	151973	160676	155781
MWS201054	162.08	56.05	161.069	C6H11NO4	[M+H]+	O-Acetyl-L-homoserine	Amino acids and derivatives	Amino acids and derivatives	250736-84-6	3	139895	110153	163063	245527	186703	158270	359858	286539	282343	359338	341412	374204	705281	647403	659130	200582	226119	230095	70192.5	80774.4	114374	636503	493283	524617	473715	530803	549511	1.10594e+06	1.06122e+06	1.23242e+06	481694	504774	568340	561757	590635	653771	961690	808928	824606
Lmhp010573	517.34	263.24	516.33	C27H48O9	[M+H]+	1-Linoleoylglycerol-3-O-glucoside*	Lipids	Glycerol ester	-	3	6295.54	8032.81	7371.76	8555.17	7573.32	6997.61	14850.8	19926	18799.2	3241.71	5833.44	4347.51	7376.36	8414.85	6816.91	12046.8	14299.8	16984.3	9	9	9	9591.86	7445.77	3242.48	7044.66	8256.04	5593.76	3764.46	4678.43	7573.57	8295.76	14082.1	7751.33	85681.7	63284.5	83146.8	39222.4	56890.2	57059.1
MWStz063	170.15	152.14	169.147	C10H19NO	[M+H]+	2-Ethyl-2,6,6-trimethylpiperidin-4-one	Alkaloids	Piperidine alkaloids	133568-79-3	3	58409.3	36781.1	54890	131885	98099.3	104256	88086.5	87254.9	103693	28063.3	37402.3	37891	43420.1	47185.4	49976.2	95506.8	91511.7	73191.3	51682.8	45003.1	50918.2	48150.5	52252.8	55388.3	211927	211043	255858	102585	122344	143312	308516	316529	291525	221867	262986	469441	153416	119112	131997
Lmhp009526	515.32	261.22	514.314	C27H46O9	[M+H]+	2-α-Linolenoyl-glycerol-1-O-glucoside*	Lipids	Glycerol ester	-	3	149838	123494	134765	17779.4	20292.6	11256.7	40360.4	32402.9	37677.1	67235.8	87893.4	71089.1	200196	350093	204711	25140.3	32568.6	53918.7	2928.07	6425.84	3839.33	184925	180370	183962	58484.9	59385.8	67085.7	166708	134080	177445	273090	229792	232078	228861	157537	204336	46406.8	53429.4	38309.1
Zmsp00487	159.05	72.08	158.044	C4H6N4O3	[M+H]+	Allantoin	Organic acids	Organic acids	97-59-6	3	68968.3	93741.2	57423.9	40576.5	44205.6	117913	43980.8	52145.7	28248.8	81613.5	101830	126437	106708	58340.3	51709.2	69620.9	54061.1	56708.9	40445.9	37667.1	11505	31974.8	31919.6	40531	42151.2	24842.9	41585.2	168274	62428.9	89347.2	52475.4	90889.5	57836.5	126898	53852.5	29065.6	37272.2	40889.7	34176.1
pmb0789	332.13	152.07	331.127	C14H21NO8	[M+H]+	Pyridoxine-5'-O-glucoside	Others	Vitamin	-	3	67513	72134.5	66770.2	97522.2	117295	120076	48873.7	74092.5	85055.2	22177.1	15256.7	27829.6	32707.6	21451.2	30780.6	74017.9	42791.7	68330.7	68569	82947.1	128419	62510.7	50367.9	62266.1	228647	210797	165291	222764	189572	224525	422256	359405	298567	113606	153129	250238	59491.6	56558.4	39510.1
Lmhp008744	677.37	261.22	676.367	C33H56O14	[M+H]+	1-α-Linolenoyl-glycerol-2,3-di-O-glucoside	Lipids	Glycerol ester	-	3	105836	120294	104817	280414	417508	237277	606984	883101	414582	100719	101389	101197	175499	235097	229058	541416	483882	537040	22790.5	28160.5	16657.4	65764.5	109659	67824.3	57702.4	60079.4	97574.4	79011.5	71659.4	86633.3	210373	212854	163127	241515	208480	204145	80733.4	77277.8	95755.7
MWSmce675	271.08	108.02	272.09	C12H16O7	[M-H]-	Arbutin	Phenolic acids	Phenolic acids	497-76-7	2	1.06148e+06	985954	1.13606e+06	1.78744e+06	1.62243e+06	1.82837e+06	1.21901e+06	1.3782e+06	1.05334e+06	2.31262e+06	2.00003e+06	2.28513e+06	115675	93213.9	120415	1.19943e+06	1.05084e+06	1.18708e+06	902198	720109	730793	428238	486904	399610	552401	538628	597296	266844	291761	338458	1.48905e+06	1.60723e+06	1.42243e+06	130285	122631	95741.8	593215	597086	561531
Lmnp202682	595.17	463.13	594.159	C27H30O15	[M+H]+	5,7,4'-Trihydroxy-8-methoxyflavone-6-C-[Xylosyl-(1-2)]-glucoside	Flavonoids	Flavones	-	3	5447.46	17341.4	10029.1	15950.6	9456.73	56963.2	7291.84	7385.66	11642	9083.44	19604.2	33538.5	394156	422953	462784	14783.6	8632.84	9883.51	14179.4	50458.3	20513.8	996219	973705	980854	80280.8	55750.7	51284	551332	558353	463526	112269	80690.1	124294	19691.6	15106.7	19110.7	3624.89	8505.07	6651.18
pmp001285	149.02	65.04	148.016	C8H4O3	[M+H]+	Phthalic anhydride	Phenolic acids	Phenolic acids	85-44-9	1	731923	581977	860424	618954	352218	524118	734489	617496	673532	517242	584251	520133	747247	598015	539153	843255	519328	599923	356846	493331	590022	493801	399461	533364	800058	589539	705574	517151	528805	694817	525138	559756	706131	303390	286786	289361	271324	264620	258742
MWS2430	241.22	241.21	242.225	C15H30O2	[M-H]-	13-methylmyristic acid	Lipids	Free fatty acids	2485-71-4	3	781108	921979	510936	1.13892e+06	1.20506e+06	1.02916e+06	2.1872e+06	1.88599e+06	1.8236e+06	452176	526040	375990	415550	248720	404668	1.21637e+06	1.30839e+06	1.21424e+06	331675	489213	499842	490694	406633	396799	364957	334657	343209	293575	288238	363592	613338	656038	585815	438074	323290	430588	240142	268665	217019
Zmgn000447	184.98	78.96	185.993	C3H7O7P	[M-H]-	3-Phospho-D-glyceric acid	Others	Saccharides	820-11-1	3	4.20376e+06	3.29234e+06	3.04244e+06	2.17198e+06	1.781e+06	1.66592e+06	1.01348e+06	1.07257e+06	1.00231e+06	410271	345869	334818	1.3692e+06	1.00391e+06	1.09267e+06	889003	635492	1.97267e+06	147874	99824.1	157458	3.55243e+06	3.88317e+06	2.93376e+06	2.56657e+06	3.70906e+06	3.32352e+06	8.60102e+06	8.99554e+06	8.64068e+06	3.04379e+06	2.60325e+06	2.63474e+06	3.64888e+06	4.91288e+06	3.04396e+06	1.64903e+07	1.69763e+07	1.48114e+07
MWS2910	242.11	126.07	241.106	C10H15N3O4	[M+H]+	5-Methyl-2'-Deoxycytidine	Nucleotides and derivatives	Nucleotides and derivatives	838-07-3	3	5254.4	17124.7	7250.07	115351	66216.6	106186	103210	102190	77895.7	25507.2	23085.5	20352.2	8888.05	15507	10325.5	65787.6	75585.6	33589.6	4413.68	8075.7	12655.8	9285.6	17946.4	16924.1	40338.5	42054.6	46652.9	22008.9	11213.5	12626	79739.9	53273.7	64028.2	44291.3	56826.4	62128.6	14812.5	17998.9	10950.6
mws0227	132.1	86.1	131.095	C6H13NO2	[M+H]+	L-Leucine	Amino acids and derivatives	Amino acids and derivatives	61-90-5	1	6.94657e+06	7.84188e+06	9.66264e+06	8.84633e+06	7.93417e+06	7.92484e+06	2.30618e+06	1.46224e+06	1.70638e+06	872774	928554	741408	1.16521e+06	955937	1.1462e+06	2.22124e+06	3.15292e+06	2.67531e+06	1.36956e+06	1.43862e+06	2.22175e+06	401124	467658	516840	1.51146e+06	1.72507e+06	1.60922e+06	369587	326260	385336	1.22401e+06	1.39188e+06	1.40589e+06	3.28113e+06	3.01193e+06	2.86512e+06	833287	816749	676260
Lmhp009034	452.28	311.26	451.27	C21H42NO7P	[M+H]+	LysoPE 16:1	Lipids	LPE	-	2	1.16034e+06	1.37038e+06	1.34011e+06	3.17162e+06	3.02977e+06	3.59109e+06	1.65821e+06	2.27676e+06	1.87113e+06	213654	239669	243090	82004.9	28602.2	44210.7	670524	1.28142e+06	1.06959e+06	47782.1	50996.8	97414	9	9	9	263451	166069	246595	7841.47	2646.31	17865	184622	128114	136862	744984	740019	560110	775390	626646	575819
Lmlp005236	451.12	289.08	450.116	C21H22O11	[M+H]+	Dihydrokaempferol-3-O-glucoside*	Flavonoids	Flavanonols	1049-08-8	3	435085	205525	166475	2.87535e+06	1.92313e+06	1.89848e+06	4.76309e+06	3.90036e+06	4.39386e+06	4.90407e+06	2.91072e+06	2.48246e+06	5.35942e+07	5.40336e+07	5.61888e+07	3.70423e+06	3.55856e+06	3.31483e+06	822030	627731	727688	2.08815e+07	2.27185e+07	1.81428e+07	3.0139e+06	2.89308e+06	1.88664e+06	4.01682e+07	4.11102e+07	3.97739e+07	1.34168e+07	1.46646e+07	1.30301e+07	9.59552e+06	5.27424e+06	7.67001e+06	8.13331e+06	1.74776e+07	1.28835e+07
Hmgp002121	609.18	463.08	608.153	C31H28O13	[M+H]+	Hispidulin-7-O-(6''-O-p-Coumaroyl)Glucoside	Flavonoids	Flavones	-	3	987493	565503	665088	4.20251e+06	3.92673e+06	3.34649e+06	991600	682522	749900	2.85312e+06	4.02001e+06	3.7457e+06	3.86564e+07	4.08594e+07	3.97589e+07	321424	509157	429599	202925	834858	356705	2.82793e+07	3.31442e+07	2.70959e+07	6.2237e+06	3.20001e+06	4.50141e+06	2.83097e+07	2.78981e+07	2.95991e+07	1.96638e+07	2.4942e+07	1.99918e+07	298661	254697	376850	250215	1.01413e+06	287679
pmb2826	147.03	87.01	148.037	C5H8O5	[M-H]-	L-Citramalic acid	Organic acids	Organic acids	6236-09-5	2	142789	109915	170182	211822	186057	136927	193271	92898.5	139715	202802	63504.9	33195.8	1.73745e+06	2.38227e+06	2.10594e+06	36390.4	62674.6	100931	19643.7	30893.4	7628.11	309797	185324	395977	64716.3	91446.5	114756	1.47999e+06	862293	1.31656e+06	122521	94215.5	95085.1	648674	656225	396019	28521.2	64996.7	32636.4
mws4176	237.12	120.09	236.116	C12H16N2O3	[M+H]+	L-Alanyl-L-Phenylalanine	Amino acids and derivatives	Amino acids and derivatives	3061-90-3	3	108888	120289	127364	355801	336590	425912	174517	125891	139038	107401	124506	100346	40447.7	55331.8	59513.4	106176	98045.1	90870.1	41875.4	37577.1	30861.6	55344.6	50128.7	51594.2	159525	147640	126078	65403.5	54627.1	54952.4	140592	122038	167243	435774	308339	410628	60720.8	79283.3	82289.9
mws1195	179.07	147.04	178.063	C10H10O3	[M+H]+	p-Coumaric acid methyl ester	Phenolic acids	Phenolic acids	3943-97-3	3	90782.1	91429.9	92623.1	50576.2	37646.7	58225.6	607577	515638	946406	132504	185878	241381	877115	1.00124e+06	1.15192e+06	486071	455260	1.37544e+06	157132	102717	121505	208526	159567	174788	68803.2	78716.6	73049.9	106643	114719	111265	153091	124870	159506	22213.3	25250.4	19641	25333	26189.9	24511
Lmyn002403	313.09	101.02	314.1	C14H18O8	[M-H]-	Mandelic acid-β-glucoside	Phenolic acids	Phenolic acids	-	3	1.34704e+06	1.74964e+06	1.68392e+06	3.8516e+06	3.89151e+06	3.6916e+06	4.27416e+06	3.24968e+06	3.77854e+06	3.3709e+06	3.05574e+06	2.72211e+06	1.17423e+06	1.2254e+06	1.29751e+06	3.92636e+06	4.21898e+06	3.66796e+06	1.85263e+06	2.3781e+06	2.51387e+06	2.6167e+06	2.74437e+06	2.79967e+06	571296	560661	571492	3.61538e+06	3.79181e+06	3.86672e+06	6.92007e+06	5.46462e+06	7.1082e+06	38601.4	35950.8	55355.7	18140	20663.6	23742.8
Zazp002547	205.1	146.06	204.09	C11H12N2O2	[M+H]+	cyclo-(Gly-Phe)	Amino acids and derivatives	Amino acids and derivatives	10125-07-2	2	1.0856e+07	1.13358e+07	1.14661e+07	1.47516e+07	1.7169e+07	1.81245e+07	3.61492e+06	3.09668e+06	3.17448e+06	791588	1.03811e+06	868961	516234	505144	599601	2.5748e+06	2.12207e+06	2.54154e+06	1.14282e+06	2.18577e+06	1.56722e+06	186730	297281	215357	3.45527e+06	4.08235e+06	4.40617e+06	413233	228809	302391	1.55415e+06	1.55807e+06	1.54708e+06	2.97405e+06	2.96852e+06	2.21029e+06	1.78335e+06	1.85191e+06	1.46377e+06
pmb3107	359.1	182.02	360.106	C15H20O10	[M-H]-	Glucosyringic Acid	Phenolic acids	Phenolic acids	-	3	56702.6	31511.7	38540.5	388581	175645	153675	133341	167679	152565	197040	173979	135094	47726.6	43094.7	50205.7	211397	196780	150574	91484.7	142425	97759.2	978927	776359	986965	324003	288324	298535	582260	622565	619358	323235	424454	365419	486819	505893	408026	260511	270073	219284
MWS0811	130.09	84.08	129.079	C6H11NO2	[M+H]+	L-Pipecolic Acid	Organic acids	Organic acids	3105-95-1	1	1.24704e+06	1.13792e+06	9	1.30086e+06	1.74701e+06	1.70182e+06	1.13344e+07	6.09325e+06	6.39273e+06	1.72075e+07	1.28159e+07	1.16101e+07	1.23893e+07	1.09507e+07	1.12719e+07	5.19552e+06	3.17557e+06	6.99308e+06	3.59835e+06	3.73123e+06	2.8967e+06	5.13156e+06	5.17507e+06	8.21012e+06	3.13621e+06	2.40886e+06	2.61076e+06	1.1567e+07	1.02261e+07	1.34073e+07	4.03726e+06	2.90757e+06	3.59864e+06	8.73958e+06	6.30089e+06	7.00457e+06	1.5927e+06	1.5219e+06	1.84593e+06
mws0183	153.02	109.03	154.027	C7H6O4	[M-H]-	3,4-Dihydroxybenzoic acid (Protocatechuic acid)*	Phenolic acids	Phenolic acids	99-50-3	3	97974.2	128638	140953	731470	548008	561754	632178	648751	553781	357422	344228	397088	152741	194630	177304	405849	449383	447660	60340.7	73076.1	89496.2	146947	138823	201876	136402	107973	149829	117027	153365	207515	283858	289492	224289	1.12442e+06	925846	547176	581746	670520	798774
pmb0746	527.15	331.08	526.148	C27H26O11	[M+H]+	Tricin-4'-O-(guaiacylglycerol)ether*	Flavonoids	Flavones	-	1	1.06558e+06	1.01684e+06	1.14603e+06	1.86664e+06	5.65072e+06	4.63843e+06	947747	1.17307e+06	1.5838e+06	2.99526e+06	4.13432e+06	3.6791e+06	7.81523e+06	6.4675e+06	6.30626e+06	630865	685751	464426	3.25598e+07	3.89539e+07	3.20887e+07	4.48829e+07	4.45143e+07	4.98335e+07	8.25486e+06	3.20891e+06	2.36361e+06	1.73838e+07	2.96061e+07	1.93904e+07	9.27845e+06	8.84771e+06	9.56796e+06	30312.6	13662.7	16081.9	28922.4	20458.3	11351.5
Lmmn002179	313.09	107.05	314.1	C14H18O8	[M-H]-	Methyl salicylate-2-O-glucoside	Phenolic acids	Phenolic acids	10019-60-0	2	5.56546e+06	5.82642e+06	5.47818e+06	1.43129e+07	1.49427e+07	1.55404e+07	1.68166e+07	1.36837e+07	1.55469e+07	1.3374e+07	1.1806e+07	1.14777e+07	4.74781e+06	4.55355e+06	4.54498e+06	1.4929e+07	1.67066e+07	1.60328e+07	7.95103e+06	9.25396e+06	9.92721e+06	1.24717e+07	1.26506e+07	1.17294e+07	2.57652e+06	2.25345e+06	2.28739e+06	1.53725e+07	1.51987e+07	1.54721e+07	2.82098e+07	2.31608e+07	2.64888e+07	155791	151261	231907	55902.1	80808.9	84991.6
HJKP000649	136.07	91.05	135.068	C8H9NO	[M+H]+	N-benzylformamide*	Alkaloids	Alkaloids	6343-54-0	3	2.66382e+06	3.60932e+06	3.18052e+06	3.58996e+06	4.83738e+06	4.15493e+06	3.08394e+06	2.77606e+06	2.27069e+06	2.43105e+06	2.16082e+06	2.47433e+06	3.83193e+06	2.39943e+06	3.34642e+06	3.26167e+06	2.83699e+06	4.68412e+06	1.54135e+06	2.63008e+06	2.21048e+06	1.52531e+06	1.25175e+06	1.35112e+06	2.874e+06	4.00815e+06	2.97545e+06	1.33012e+06	667064	567927	1.84457e+06	1.87518e+06	1.50657e+06	2.37189e+06	1.8414e+06	2.48787e+06	614411	833931	867843
Zmjp003179	581.15	449.11	580.143	C26H28O15	[M+H]+	Orientin-2''-O-xyloside	Flavonoids	Flavones	-	3	8803.04	9499.51	9719.21	7858.78	2960.17	17285.5	18104.9	11646.2	13637.7	133850	111439	144539	1.19971e+07	1.29397e+07	1.35242e+07	46436.3	7034.87	18074.4	16188.2	22140.1	5437.54	3.1224e+06	3.18726e+06	2.65082e+06	97378.6	129925	71312.7	8.9006e+06	5.77469e+06	9.14182e+06	452468	659725	541363	28955	19845.5	26587.1	33221.6	32618	27105.5
mws1212	209.08	177.05	208.074	C11H12O4	[M+H]+	Ferulic acid methyl ester	Phenolic acids	Phenolic acids	2309-07-1	3	764704	976209	964875	142829	152017	132317	383439	287211	362396	224153	311303	280342	1.53022e+06	1.4455e+06	1.28839e+06	251642	208066	430631	267629	59567.3	159458	147196	214484	159466	247106	306806	335508	504102	668267	676558	219394	210855	237437	122011	114127	96238.1	62462.6	93260.7	72184.9
pmp001080	609.18	301.07	608.174	C28H32O15	[M+H]+	Diosmetin-7-O-Neohesperidoside (Neodiosmin)*	Flavonoids	Flavones	38665-01-9	1	159181	136818	133533	1.50119e+06	1.11354e+06	1.15779e+06	673988	823642	706555	402368	537926	576659	1.10762e+07	8.6624e+06	1.05458e+07	651790	611039	403211	63384.5	81336.4	81774.3	5.94486e+06	5.34439e+06	5.51766e+06	1.42625e+06	1.45786e+06	1.36868e+06	5.22975e+06	5.82279e+06	5.35932e+06	4.84352e+06	4.8825e+06	3.37499e+06	45927.5	46327.1	50965.5	35768.5	169271	52565.6
mws1346	162.08	98.06	161.069	C6H11NO4	[M+H]+	DL-2-Aminoadipic acid	Alkaloids	Alkaloids	542-32-5	3	236259	206590	175981	336320	356471	377216	570181	685769	629227	818803	664591	721235	669528	603278	600109	868644	623369	787879	292979	384831	650038	486570	335173	423555	1.72249e+06	2.03546e+06	2.50085e+06	284429	227989	239271	1.62777e+06	1.49948e+06	2.21255e+06	2.69698e+06	2.30079e+06	3.93573e+06	4.71401e+06	3.55171e+06	4.27577e+06
pme0170	217.13	158.08	216.122	C8H16N4O3	[M+H]+	N-Acetyl-L-Arginine	Amino acids and derivatives	Amino acids and derivatives	155-84-0	3	130539	99389.5	103711	249449	292506	294247	583042	370580	354198	434017	321925	341487	449892	419790	459254	146258	167727	191794	74946.5	60402	69793.2	313484	298822	303262	88166.3	111746	96136	344745	342382	218968	94818.8	357116	295379	33532.2	43429.4	47714.6	23302.7	25086.5	15079.8
HX1365	147.04	91.05	146.037	C9H6O2	[M+H]+	Coumarin	Lignans and Coumarins	Coumarins	91-64-5	2	1.53437e+07	1.10731e+07	1.26277e+07	255640	211301	229275	342960	335736	380730	3.06793e+07	3.74217e+07	3.6283e+07	3.06411e+07	2.55086e+07	2.93144e+07	3.38214e+06	1.15827e+06	5.9615e+06	456534	392275	278410	1.68645e+07	1.71807e+07	1.74463e+07	2.89735e+07	2.58424e+07	2.79905e+07	1.7813e+07	1.64286e+07	1.99922e+07	6.78337e+06	8.07366e+06	7.81385e+06	5.12214e+06	3.95507e+06	6.7437e+06	563728	472235	453951
pmb3042	491.12	329.1	492.127	C23H24O12	[M-H]-	Tricin-5-O-Glucoside	Flavonoids	Flavones	32769-00-9	3	360432	299033	247960	1.31291e+06	1.40146e+06	1.67661e+06	4.3705e+06	3.89697e+06	5.3901e+06	2.35456e+06	2.02299e+06	1.9087e+06	1.03059e+06	908207	850068	6.65364e+06	5.61583e+06	3.88963e+06	1.88993e+07	1.63633e+07	1.72347e+07	2.241e+07	1.62786e+07	2.22987e+07	1.69449e+06	1.81331e+06	1.66741e+06	1.2652e+07	1.53492e+07	1.22528e+07	2.26363e+06	1.94542e+06	2.24472e+06	123316	95392.9	83482.5	87913.9	75906.7	80039
Hmtn001120	315.11	153.06	316.116	C14H20O8	[M-H]-	5-(2-Hydroxyethyl)-2-O-glucosylphenol	Phenolic acids	Phenolic acids	-	3	99216.3	53047.7	54085.8	1.2133e+06	690703	459334	1.71359e+07	1.00575e+07	1.53513e+07	2.48205e+06	3.13961e+06	2.72999e+06	2.62907e+06	2.83408e+06	934884	2.8373e+06	2.3609e+06	2.69815e+06	150025	117529	605515	350649	377402	358452	222887	88715.3	74023.4	1.24972e+06	1.41671e+06	1.23413e+06	3.41589e+06	2.51217e+06	2.87275e+06	6.9874e+06	6.93258e+06	8.98529e+06	899561	787326	514728
mws0677	219.11	160.08	218.106	C12H14N2O2	[M+H]+	N-Acetyl-5-hydroxytryptamine	Alkaloids	Plumerane	1210-83-9	3	1.35099e+06	1.35974e+06	1.19501e+06	1.91859e+06	1.55179e+06	1.72599e+06	431185	368629	375452	480509	444703	628990	545456	570299	620711	242701	256534	294928	81264.1	104232	128983	275134	355970	261954	254255	289796	353179	451675	365999	344344	472929	575622	464535	442915	373526	350741	415862	535244	383729
mws4174	222.1	138.05	221.09	C8H15NO6	[M+H]+	N-Acetyl-D-mannosamine	Others	Saccharides	7772-94-3	3	33584.4	31258.1	20606.4	70038.6	41567.2	49514.7	36003.2	63650.3	87450.5	40248.5	42354.3	39735.7	42823.8	39925.3	34475.7	39969.6	31936.9	11625.5	8577.52	33461.4	17055.7	83682.2	69677.8	59386	144956	180824	154352	46363.3	65100.3	79095.5	77021.9	92659.6	94704.8	97797.2	73166.4	66918	616367	560477	717719
pme3207	141.02	59.01	142.027	C6H6O4	[M-H]-	Muconic acid	Organic acids	Organic acids	1119-72-8	3	2.02931e+06	1.81075e+06	1.91767e+06	1.93996e+06	1.80092e+06	1.81479e+06	1.6338e+06	1.85307e+06	1.68213e+06	1.51079e+06	1.55767e+06	1.37342e+06	1.79905e+06	1.56246e+06	1.23047e+06	1.98481e+06	1.83897e+06	2.1324e+06	1.66707e+06	2.0725e+06	1.57253e+06	1.83211e+06	2.2043e+06	1.93822e+06	2.00148e+06	1.70931e+06	1.67669e+06	2.03822e+06	1.72619e+06	1.73833e+06	1.5132e+06	1.84938e+06	1.57098e+06	1.68924e+06	1.48733e+06	1.6531e+06	2.00154e+06	1.75559e+06	1.99467e+06
pma1303	492.31	184.07	491.301	C24H46NO7P	[M+H]+	LysoPC 16:2	Lipids	LPC	-	3	143614	148123	117088	5.24684e+06	4.50967e+06	4.30322e+06	3.27626e+06	2.68113e+06	2.0811e+06	53870.1	53954	49061.4	71957.5	76426.2	63494.7	454279	603735	793467	6933.01	11204.7	9955.48	31891.4	37637	37497.7	31781	28549.2	32206.8	14529.2	20900.5	19167.7	31163.1	41384.7	27737	120810	125358	138864	130326	141977	187949
mws1292	565.16	409.09	564.148	C26H28O14	[M+H]+	Isoschaftoside	Flavonoids	Flavones	52012-29-0	3	393820	333699	246672	1.01091e+06	923202	839064	6.97894e+06	7.29918e+06	8.63436e+06	1.29517e+07	1.54338e+07	1.46783e+07	6.57681e+07	6.56538e+07	6.60186e+07	9.1455e+06	5.56674e+06	1.04869e+07	9.18685e+06	1.1919e+07	1.07887e+07	5.63596e+07	6.28621e+07	5.74465e+07	1.10049e+07	8.31671e+06	8.11554e+06	7.54446e+07	7.01424e+07	7.43117e+07	2.466e+07	2.30937e+07	1.94582e+07	481531	188692	303813	248661	233069	183513
mws0281	191.02	111.01	192.027	C6H8O7	[M-H]-	Citric Acid	Organic acids	Organic acids	77-92-9	1	3.67263e+06	5.29291e+06	5.46196e+06	8.87138e+06	1.06993e+07	9.27463e+06	5.29092e+06	4.12698e+06	4.71486e+06	4.64764e+06	4.9496e+06	5.3629e+06	1.43905e+06	1.15212e+06	1.36491e+06	1.99897e+06	2.05414e+06	1.84601e+06	722730	441928	988985	601525	514281	526211	3.29859e+06	3.64724e+06	3.38776e+06	823105	859585	853083	8.57371e+06	7.6827e+06	7.12969e+06	1.04067e+07	7.06405e+06	6.35306e+06	2.81546e+06	4.09683e+06	1.99215e+06
Lmmn001643	163.04	119.05	164.047	C9H8O3	[M-H]-	2-Hydroxycinnamic acid*	Phenolic acids	Phenolic acids	583-17-5	3	2.1207e+06	1.21289e+06	1.27248e+06	7.11245e+06	6.87161e+06	6.46612e+06	1.0564e+07	1.38722e+07	1.56338e+07	5.61804e+06	6.75549e+06	6.34886e+06	1.2181e+06	372510	443733	1.80768e+07	1.84806e+07	1.29591e+07	3.17726e+07	1.98384e+07	2.53751e+07	2.54347e+06	2.9692e+06	2.70783e+06	2.04723e+06	1.83427e+06	1.73149e+06	774166	698536	930627	1.48717e+06	1.50244e+06	1.33433e+06	1.39266e+06	1.23695e+06	1.30989e+06	1.04609e+06	617749	837144
Lmbn002648	163.04	119.05	164.047	C9H8O3	[M-H]-	α-Hydroxycinnamic Acid*	Phenolic acids	Phenolic acids	5801-57-0	3	2.1207e+06	1.21289e+06	1.27248e+06	7.11245e+06	6.87161e+06	6.46612e+06	1.0564e+07	1.38722e+07	1.56338e+07	5.61804e+06	6.75549e+06	6.34886e+06	1.2181e+06	372510	443733	1.80768e+07	1.84806e+07	1.29591e+07	3.17726e+07	1.98384e+07	2.53751e+07	2.54347e+06	2.9692e+06	2.70783e+06	2.04723e+06	1.83427e+06	1.73149e+06	774166	698536	930627	1.48717e+06	1.50244e+06	1.33433e+06	1.39266e+06	1.23695e+06	1.30989e+06	1.04609e+06	617749	837144
Zmyn000110	258.04	78.96	259.046	C6H14NO8P	[M-H]-	D-Glucosamine 1-phosphate	Others	Saccharides	2152-75-2	3	186221	181503	136537	180147	158288	179833	25622.2	19465.4	17095.7	50356.2	42784.6	40411.2	42990.1	22031.6	25328.1	60833.4	63023.1	111664	73223	66765.5	99229.5	99751.9	108453	81059.6	189583	225419	250642	99565	139833	157715	148007	152028	166212	97100.9	90851.7	142474	9	9	9
pmf0293	269.29	209.23	270.292	C18H38O	[M-H]-	1-Octadecanol	Lipids	Free fatty acids	112-92-5	3	31644.3	34137.5	33328.2	33266.4	31126.3	32764.7	34285.6	36307.7	34746.7	34293	30449.4	30662.2	36801.9	37760.9	39053.5	32345.4	33466.8	33194.6	33048.3	33026.4	32280	34517.7	35684	33997.8	35443.1	37799.2	35297.6	40125.7	41029.2	41434.6	35477.9	34813.9	34549.4	36073.7	40611.5	42081.5	37780.6	38311.2	38525
pmb3023	449.11	287.06	450.116	C21H22O11	[M-H]-	Eriodictyol-8-C-glucoside*	Flavonoids	Flavanones	1023271-51-3	3	100081	57096.1	62736.4	1.35319e+06	1.07152e+06	994643	3.27023e+06	3.31011e+06	4.07988e+06	4.51617e+06	5.2848e+06	3.59074e+06	607468	714708	834389	1.40409e+06	1.23469e+06	1.02584e+06	333074	333782	365651	1.36988e+06	2.571e+06	1.76513e+06	4.55769e+07	4.94182e+07	4.96352e+07	5.10503e+06	4.8323e+06	5.93936e+06	3.08326e+07	3.33005e+07	3.06263e+07	5.04281e+07	3.86368e+07	5.5957e+07	1.57654e+07	1.84218e+07	1.31938e+07
Zmdp000972	136.04	91.05	135.035	C4H9NO2S	[M+H]+	S-Methyl-L-cysteine	Amino acids and derivatives	Amino acids and derivatives	1187-84-4	3	3.43578e+06	4.6531e+06	4.05684e+06	3.79293e+06	6.09881e+06	5.1182e+06	4.319e+06	2.80411e+06	3.27755e+06	3.09769e+06	3.21697e+06	3.18163e+06	4.52482e+06	3.4979e+06	4.31584e+06	3.79902e+06	3.64162e+06	5.65657e+06	1.87858e+06	3.68751e+06	2.71821e+06	1.94563e+06	1.80492e+06	1.9559e+06	3.34287e+06	5.20816e+06	3.96144e+06	1.63906e+06	810381	711180	2.46984e+06	2.6054e+06	1.81585e+06	3.23708e+06	2.55212e+06	3.16098e+06	990135	1.04231e+06	1.13345e+06
Zmjp008503	329.1	296.07	328.095	C18H16O6	[M+H]+	5-Hydroxy-4',6,7-trimethoxyflavone (Salvigenin)	Flavonoids	Flavones	19103-54-9	1	11380.2	23893.7	14739.9	18696.6	16104	9735.86	10539.1	6470.9	6463.91	102222	98614.2	60441.7	253619	370350	251075	19335.9	10518.8	4111.19	9	9	9	195579	125802	137560	9	9	9	1.7664e+06	1.5337e+06	1.06476e+06	609823	593715	569821	206045	230341	189144	53047.2	30679.8	52028.9
pme2598	167.03	123.05	168.042	C8H8O4	[M-H]-	3,4-Dihydroxybenzeneacetic acid*	Phenolic acids	Phenolic acids	102-32-9	3	73403.5	105790	118791	77353.1	81060.6	114170	1.01425e+06	719977	835172	436280	472039	514232	296419	267356	266223	262237	400091	351097	151920	152093	179510	444673	459073	336446	123040	165087	137973	1.01477e+06	952521	965494	506539	475960	490665	351792	347266	368570	180266	221772	147587
pme3096	118.01	74.02	119.022	C3H5NO4	[M-H]-	Aminomalonic acid	Organic acids	Organic acids	1068-84-4	3	673400	700544	625722	513488	438118	577170	706229	594400	418989	2.29599e+06	1.78871e+06	2.11215e+06	1.21123e+06	1.2554e+06	629853	937876	447922	476980	466950	496894	538338	421362	357603	427642	541520	473979	369351	471839	681736	644372	357041	211434	226194	2.07577e+06	2.17072e+06	2.58407e+06	2.89984e+06	2.92579e+06	2.54473e+06
pme3388	189.13	144.1	188.127	C7H16N4O2	[M+H]+	Homoarginine	Amino acids and derivatives	Amino acids and derivatives	156-86-5	3	329736	327367	287554	843382	747237	685604	337766	232470	282500	255872	253637	299899	528209	533403	430556	235380	273704	384243	55342.3	146657	168943	526209	535623	564411	633289	788696	883237	540031	610126	577556	714572	744263	606506	354515	569493	501627	187424	556089	758481
Zbxp007259	533.13	285.08	532.121	C25H24O13	[M+H]+	Acacetin-7-O-Malonyl-galactoside	Flavonoids	Flavones	-	2	845.517	8449.7	1807.76	35023	39698.5	38193	99794.7	80367.1	122494	32966.2	57334.3	25958.8	11978.9	20003.9	9095.86	145535	113101	143251	26260	117274	43120.7	43212.9	35676.4	67289.9	3322.77	908.975	2721.58	1.89438e+06	1.855e+06	1.06854e+06	37354.6	56028.9	38132.3	3992.32	4083.34	1149.77	1417.32	5765.62	5425.98
pmd0147	548.37	184.07	547.364	C28H54NO7P	[M+H]+	LysoPC 20:2	Lipids	LPC	-	3	482102	699055	695137	682255	625005	691091	898510	832090	737502	727951	855066	850577	686421	856073	717699	382354	475745	468347	42010.1	72311.7	67478.8	519942	591613	622325	650538	629399	731601	160953	197301	270323	303492	363030	297077	762628	742757	868523	499001	513447	509100
pmb0812	127.05	81.04	126.043	C5H6N2O2	[M+H]+	Imidazole-4-Acetic Acid	Alkaloids	Alkaloids	645-65-8	3	1.39679e+06	1.50835e+06	1.46178e+06	1.18906e+06	1.09282e+06	1.08201e+06	902705	689941	751000	1.08315e+06	1.12555e+06	1.02966e+06	687425	612942	756971	903243	703038	1.00162e+06	407166	486912	415565	629034	712414	643676	365705	392213	554836	962479	807354	762643	128818	154861	157407	88656	132261	132500	9	9	9
pme1014	445.31	341.28	444.303	C31H40O2	[M+H]+	Menatetrenone (Vitamin K2)	Others	Vitamin	11032-49-8	3	377069	408247	482153	207086	204513	240671	3.70409e+06	5.55193e+06	4.16614e+06	263301	406361	376956	1.33215e+06	370432	560273	4.92887e+06	2.64488e+06	4.41367e+06	264850	368841	314374	478768	393795	450418	370417	387778	395515	304113	307449	233231	266969	277228	368128	240902	295905	240393	242366	316961	246968
Lmsp004749	655.19	347.08	654.18	C29H34O17	[M+H]+	Syringetin-3-O-rutinoside	Flavonoids	Flavonols	53430-50-5	3	16902.4	17220.3	6606.66	627773	681424	727655	35973.4	37173.4	41100.4	56793.8	38588.4	50048.8	32698.8	45949.4	48235.6	7355.03	39996.2	43376.2	6288.87	29268.6	17209.9	149302	180904	120489	11139	7179.16	3272.77	68271.1	81106.2	63455	44628.8	65838.5	45223.5	524834	982386	380955	1.01252e+06	743786	639326
mws0749	137.02	93.03	138.032	C7H6O3	[M-H]-	4-Hydroxybenzoic acid	Phenolic acids	Phenolic acids	99-96-7	3	3.68041e+06	9.00778e+06	7.10236e+06	1.90618e+07	1.81117e+07	2.2043e+07	2.92879e+07	2.20505e+07	2.07415e+07	1.68392e+07	3.4376e+07	1.80584e+07	1.97077e+06	5.15643e+06	2.63992e+06	2.16286e+07	2.23577e+07	1.92185e+07	436517	343552	424876	970848	520208	423363	1.48015e+06	1.47128e+06	1.69278e+06	306286	289123	281806	734826	545825	642818	741748	675251	610770	2.19417e+06	1.48863e+06	2.28275e+06
Lmmn003398	489.11	285.04	490.111	C23H22O12	[M-H]-	Kaempferol-3-O-(6''-O-acetyl)glucoside	Flavonoids	Flavonols	-	2	13912.8	8933.36	1060.92	35292.4	35150.2	36627.1	172549	287424	205528	116377	113724	146215	420537	565068	538517	173944	382396	342660	185345	230677	183803	1.58375e+06	1.46141e+06	1.85844e+06	33465	10294.7	11869.5	9.49925e+06	7.75767e+06	8.79566e+06	196239	129606	239696	3951.92	3213.46	10650.2	13226.8	33659.1	31853
Zmhn001420	165.02	121.03	166.027	C8H6O4	[M-H]-	5,7-Dihydroxy-1(3H)-isobenzofuranone	Phenolic acids	Phenolic acids	27979-58-4	3	265429	240019	228880	345385	314294	329818	334223	335632	320674	159815	342882	264593	149632	160715	162805	305210	349921	264275	239007	222668	292553	186825	234105	230893	164238	194961	158303	194108	136157	129648	228912	222792	200349	213159	279390	116039	268221	287862	330865
pme3475	273.08	153.02	272.068	C15H12O5	[M+H]+	Butin; 7,3',4'-Trihydroxyflavanone*	Flavonoids	Flavanones	492-14-8	3	176437	109350	103995	582573	547704	487400	7.00841e+06	6.44984e+06	8.02596e+06	3.52292e+06	3.80823e+06	3.69346e+06	1.09797e+06	1.20957e+06	1.41393e+06	4.1157e+06	2.90581e+06	2.49417e+06	271685	199659	288008	355495	262211	429349	4.93301e+07	4.96629e+07	3.90343e+07	866950	1.38775e+06	857063	1.46298e+06	2.73646e+06	1.65959e+06	3.77253e+06	3.31848e+06	6.87714e+06	5.21612e+06	3.05669e+06	2.44679e+06
mws1519	595.17	287.06	596.174	C27H32O15	[M-H]-	Eriodictyol-7-O-Rutinoside (Eriocitrin)	Flavonoids	Flavanones	13463-28-0	3	7134.93	1524.27	4914.18	315543	395501	267145	221932	226092	184294	22514.3	30038	28049.5	483266	471427	411554	153954	127463	183461	2854.05	3120.04	2971.19	220334	201977	197352	92430.4	115550	117898	1.30716e+06	1.14207e+06	980156	439136	400428	378052	36020.7	55524.5	82054.3	20794.7	56357.5	62709.8
mws0567	146.09	87.04	145.085	C5H11N3O2	[M+H]+	4-Guanidinobutyric acid	Organic acids	Organic acids	463-00-3	3	737666	555148	701205	621938	591301	565241	463120	486492	495492	282932	395382	442074	211852	312122	236285	776417	774166	614956	426155	502347	313432	316645	288397	349496	321138	317519	316884	427913	545389	659267	693829	789892	838754	560203	489828	572342	372346	497189	396106
pme0008	176.1	113.07	175.096	C6H13N3O3	[M+H]+	L-Citrulline	Amino acids and derivatives	Amino acids and derivatives	372-75-8	3	195791	222692	253024	238600	257603	302664	171411	173476	171233	164058	151649	147105	524748	519708	524684	228491	243711	340065	33566.3	47487.7	40930.7	377346	320228	350114	463229	496627	647211	262002	334565	407084	260233	234167	240903	2.10058e+06	1.53418e+06	1.5446e+06	9	9	9
MWS20194	149.06	103.06	148.052	C9H8O2	[M+H]+	Cinnamic acid	Phenolic acids	Phenolic acids	140-10-3	3	19097.7	27115	22640.1	35192.4	44416	39443.8	67606.5	47243.7	66268.7	72408	97904.5	106896	67300.2	29460.7	89663.7	107523	86538	78131.6	45285.7	9382.5	4351.07	22195.2	25831.2	31531.2	57870.6	123562	128571	25148.3	20867.8	22714.5	31764.9	54085.2	30997.6	73432	66930.5	106149	117628	98103.3	156147
MWS1875	143.05	115.05	144.058	C10H8O	[M-H]-	2-Naphthol*	Phenolic acids	Phenolic acids	135-19-3	3	26266.7	19846.6	26931	25943.2	16497.6	16595.9	8590.25	10777.3	11302.6	12849.5	19734.3	8783.3	30859.2	20701.9	17552.6	13608.6	7787.47	14871.4	11538.2	8983.28	6273.77	19872.6	10863	15087.5	15481.1	13794	10724.2	10301.5	10988.7	19347.5	6665.1	7722.38	12691.1	9	9	9	9	9	9
MWS1844	203.14	129.07	202.136	C14H18O	[M+H]+	2-Pentyl-3-phenyl-2-propenal	Others	Aldehyde compounds	122-40-7	3	13750.3	17117.4	18196.3	15739.9	15542.5	17064.6	15341.5	19896.7	16642.3	17219.1	14792	16993	17213.9	17196.2	27517	19393.6	16559.1	14514.3	21572.3	18080.3	19209.7	17144.8	15720.6	16165	14401.6	21311	17510.3	21304.7	15499.8	17401.3	22038.3	16371.4	19850.7	17489.4	13724.9	16558.3	19875.6	17708.4	15987.6
pmn001610	307.26	307.26	308.272	C20H36O2	[M-H]-	Eicosadienoic acid	Lipids	Free fatty acids	5598-38-9	3	7.29801e+06	6.06627e+06	7.59284e+06	1.09398e+07	7.1654e+06	5.0438e+06	9.30073e+06	8.62649e+06	9.67087e+06	3.83916e+06	4.68584e+06	3.25764e+06	2.76454e+06	2.54346e+06	2.38434e+06	6.26338e+06	6.01947e+06	4.76491e+06	294433	638109	441808	371448	324089	312080	4.0893e+06	3.43132e+06	3.14914e+06	142549	190453	246752	3.34207e+06	3.20757e+06	3.50774e+06	8.3354e+06	8.57431e+06	7.98714e+06	8.32107e+06	5.62175e+06	8.06042e+06
pme1662	287.09	167.03	286.084	C16H14O5	[M+H]+	5,4'-Dihydroxy-7-methoxyflavanone (Sakuranetin)	Flavonoids	Flavanones	2957-21-3	3	3694.11	3135.3	4403.98	8881.64	26560.8	18716.6	835279	900921	928375	163645	137673	301784	111779	131877	138387	438439	615845	478947	8081.25	5855.96	7965.76	21526.5	12894.4	23468.3	4553.09	5075.74	3977.53	173221	128968	62626	22835.6	16363.5	16632.4	15205.7	83464	14791.8	11902.7	1370.21	5864.66
mws0001	133.06	74.02	132.054	C4H8N2O3	[M+H]+	L-Asparagine	Amino acids and derivatives	Amino acids and derivatives	70-47-3	3	3.76445e+07	4.26142e+07	4.23186e+07	9.15579e+06	1.63049e+07	1.74496e+07	1.57466e+07	1.09385e+07	1.22631e+07	1.98576e+07	2.44439e+07	1.95814e+07	1.65199e+07	1.63162e+07	2.03873e+07	2.50874e+07	2.83177e+07	2.66459e+07	1.46536e+07	1.66444e+07	1.82664e+07	1.69523e+07	2.15623e+07	1.48965e+07	3.79756e+07	4.2341e+07	4.75663e+07	995237	1.78085e+06	2.36602e+06	3.60157e+07	3.49978e+07	3.28007e+07	1.84924e+07	1.93644e+07	2.64575e+07	1.07579e+07	1.0519e+07	8.4521e+06
Hmqp006221	311.26	279.32	310.251	C19H34O3	[M+H]+	13-Hydroxy-9Z,11E-octadecadienoic acid	Lipids	Free fatty acids	18104-45-5	3	79109.8	54387.8	38607.5	298893	285278	361728	27840.7	28217.2	27840.1	17201	20840	13241.7	10774.8	9413.54	9980.51	19414.3	20089.2	32372.5	9	9	9	9	9	9	22705.7	14089.5	11256.5	9	9	9	82453.9	90296.7	86858.3	74843.2	96150.4	116073	9894.65	11358.3	10345
Lmhp206353	493.13	331.08	492.127	C23H24O12	[M+H]+	Tricin-4'-O-glucoside	Flavonoids	Flavones	-	3	14794.1	10019.7	10510	164779	92240.5	98826.2	163072	187565	182330	120658	193949	135325	1.66056e+06	1.86184e+06	1.57072e+06	133581	130742	113572	32072.9	26718.9	28368.2	7.4899e+06	6.72494e+06	6.79454e+06	30141.9	25787.3	22064.4	8.17225e+06	8.56174e+06	1.05046e+07	1.44979e+06	1.48557e+06	1.68021e+06	122777	61410	14940.9	9088.75	20013.8	18262.5
mws1659	269.05	225.06	270.053	C15H10O5	[M-H]-	Emodin	Quinones	Anthraquinone	518-82-1	3	9199.77	7137.69	9477.71	9473	13938	9379.67	52067.5	57145	47664.6	14239.7	14461.7	13510.3	7317.49	6404.03	7026.5	56025.9	76081.4	52605.5	6799.29	9095.94	6646.74	8896.55	9137.44	9345.93	8369.39	5592.48	11786.1	5586.87	8549.48	9878.05	9503.19	9733.27	8694.2	12146.7	9027.19	10487.8	8536.56	11351.6	8602.15
Lmyn000160	237.06	87.01	238.069	C8H14O8	[M-H]-	Mucic acid Dimethyl Ester	Phenolic acids	Phenolic acids	-	1	3.29337e+06	3.15554e+06	3.09822e+06	1.13917e+06	1.39729e+06	1.48823e+06	975378	990687	1.07979e+06	658263	742196	654547	847233	775921	953005	1.20094e+06	1.01187e+06	1.00238e+06	1.10358e+06	882649	1.11936e+06	1.36047e+06	1.23232e+06	1.25202e+06	2.24763e+06	1.98577e+06	1.69782e+06	1.81889e+06	1.57814e+06	1.71315e+06	1.93461e+06	1.77364e+06	2.60473e+06	2.22729e+06	2.00487e+06	3.50245e+06	3.51039e+06	2.60825e+06	53084.8
Zmcp002666	627.14	303.05	626.148	C27H30O17	[M+H]+	Quercetin-3,7-Di-O-glucoside	Flavonoids	Flavonols	-	1	9	9	9	95023.1	46945.4	44996.9	172022	139188	167648	130956	97541.2	161071	19930.9	48409.7	42183.6	134444	249220	152793	6150.01	860.008	886.569	22084.1	8599.17	15199.1	138581	87377.2	13341.9	26762.8	46274.9	19581.8	5.25964e+06	3.38358e+06	3.94824e+06	2.45709e+06	1.81332e+06	1.68229e+06	1.61325e+06	2.06687e+06	1.70806e+06
MWS201442	267.13	120.08	266.127	C13H18N2O4	[M+H]+	Phe-Thr	Amino acids and derivatives	Amino acids and derivatives	51352-44-4	3	250526	264634	243748	874476	828428	1.05428e+06	288199	275827	265638	123281	144185	108064	76995.6	88609.6	87276.7	195859	189292	142955	88972.6	76357.1	96485.2	56519.6	63893.5	60913	66803.7	101207	91346.8	55560.6	52734.5	44895.6	240067	167276	190207	487394	362162	441868	76412.2	75147.6	74537.6
pmn001690	327.14	165.09	328.152	C16H24O7	[M-H]-	3-Hydroxy-4-isopropylbenzylalcohol-3-O-glucoside	Phenolic acids	Phenolic acids	-	3	227071	262876	291259	135268	167768	144790	189854	198199	225770	168654	130811	218661	272796	258801	228387	167269	113482	127351	43502.7	28232.1	51512.3	504005	586404	714747	463504	295336	441571	499634	453866	683353	523733	459770	277427	944905	812113	1.04924e+06	290818	338159	301342
pmp001079	595.17	287.06	594.159	C27H30O15	[M+H]+	Luteolin-7-O-neohesperidoside (Lonicerin)*	Flavonoids	Flavones	25694-72-8	1	159223	81018.6	61599.4	701570	382232	239715	686578	644354	767858	1.01778e+06	552605	1.00033e+06	9.45073e+07	8.83804e+07	8.82347e+07	928473	966698	969597	112776	72604.9	62983.8	2.3102e+07	2.25235e+07	1.7732e+07	877872	1.12649e+06	715157	7.58316e+07	6.50131e+07	5.84555e+07	2.1109e+07	2.14054e+07	2.00633e+07	352377	174763	238799	402777	711912	265074
ML10180524	244.09	112.05	243.085	C9H13N3O5	[M+H]+	Cytarabine	Nucleotides and derivatives	Nucleotides and derivatives	147-94-4	2	1.73329e+06	1.73195e+06	1.56057e+06	6.32271e+06	5.23538e+06	5.9389e+06	2.20978e+06	2.02998e+06	1.69947e+06	3.52781e+06	4.71296e+06	4.0722e+06	2.04126e+06	3.11817e+06	2.30121e+06	1.76734e+06	1.82402e+06	2.21825e+06	637906	386937	425792	5.66315e+06	4.06616e+06	4.21101e+06	1.9221e+06	2.77007e+06	3.14218e+06	4.6471e+06	4.73356e+06	4.7591e+06	1.6063e+06	1.16007e+06	1.39818e+06	1.47966e+07	1.41156e+07	14885054	1.27865e+07	9.58504e+06	1.07118e+07
Lmbn001288	131.03	87.04	132.042	C5H8O4	[M-H]-	2-Hydroxy-2-methyl-3-oxobutanoic acid	Organic acids	Organic acids	71698-08-3	3	54900	89821.8	67580	31589.5	46083.8	40410.4	36708.3	26231.4	22139.2	76710.5	66618.2	62776.8	28658.7	23412.3	36718.1	26238.1	27930.9	111076	20848.7	17425.2	29785.2	90745.3	88930.7	81892.7	297724	364771	366365	45279.9	67904.3	46819.4	100881	92730.1	100352	192015	193842	231060	121168	139189	109461
Lmhp011388	353.27	261.22	352.261	C21H36O4	[M+H]+	2-α-Linolenoyl-glycerol	Lipids	Glycerol ester	55268-58-1	1	2.98887e+06	4.75447e+06	4.58133e+06	2.2781e+06	2.37334e+06	3.86163e+06	3.57139e+06	3.28507e+06	3.65571e+06	3.6892e+06	4.61221e+06	4.08626e+06	1.46566e+06	1.24393e+06	1.5861e+06	3.1401e+06	2.66711e+06	3.63456e+06	59298.5	89023.9	139570	102826	99316.5	85133.1	2.60185e+06	1.906e+06	1.62549e+06	104861	90036.7	127522	5.56764e+06	5.87754e+06	5.40618e+06	2.64766e+06	3.34285e+06	4.84343e+06	430234	534990	637473
Smpn011792	471.35	471.34	472.355	C30H48O4	[M-H]-	2,3-Dihydroxy-12-ursen-28-oic acid*	Terpenoids	Triterpene	-	3	80851.3	74551.9	55857.5	270236	237302	432798	369862	276687	346513	44311	41596.4	40520.8	14920.5	10411.1	21722.3	130282	152654	199730	11610	15279.4	12167.9	28846.8	16092.2	17770.8	347029	241054	320412	25964	14183.5	16277.6	101034	107680	105582	9046.63	32286.6	10372.4	17717.2	3798.84	5086.1
pmn001421	337.09	191.06	338.1	C16H18O8	[M-H]-	3-O-p-Coumaroylquinic acid	Phenolic acids	Phenolic acids	87099-71-6	2	6.02097e+07	4.63676e+07	4.38861e+07	128459	117637	71722.7	534398	365349	436632	8.03946e+07	7.58464e+07	7.57501e+07	6.58073e+07	6.06759e+07	6.50423e+07	1.79104e+07	6.34683e+06	3.19281e+07	520861	459768	271887	4.69932e+07	4.49804e+07	4.70622e+07	7.03699e+07	6.94416e+07	6.31914e+07	5.42343e+07	6.07137e+07	6.2264e+07	1.53398e+07	1.8686e+07	1.58696e+07	5.15779e+06	4.68251e+06	1.07612e+07	204335	148084	71326.2
mws0629	281.11	166.09	280.106	C13H16N2O5	[M+H]+	L-Aspartyl-L-Phenylalanine	Amino acids and derivatives	Amino acids and derivatives	13433-09-5	3	155222	241121	179451	431610	385752	432290	128625	106791	112582	104001	137198	97516.6	109267	92659	85536.7	101842	110890	75089.3	23426.9	25797.9	12600.9	49148.2	48190.4	38043.6	88527.8	103209	101669	91110.2	60574.6	66562.3	143770	176117	142056	192680	163626	259959	67950.7	62687	36151.8
pmp000234	527.15	331.08	526.148	C27H26O11	[M+H]+	Salcolin A*	Flavonoids	Flavones	-	1	1.36925e+06	1.40718e+06	1.44705e+06	3.07746e+06	8.44229e+06	8.0274e+06	2.28972e+06	2.89008e+06	3.37784e+06	3.29849e+06	4.30944e+06	4.00334e+06	1.01308e+07	7.40824e+06	7.58659e+06	910723	1.0901e+06	821310	2.81487e+07	3.601e+07	3.096e+07	4.40958e+07	4.19277e+07	4.34288e+07	9.39868e+06	3.17563e+06	2.74096e+06	1.68047e+07	2.93061e+07	1.85389e+07	8.0671e+06	7.84307e+06	9.11012e+06	26257.2	10329.3	16723.9	35677.8	10194.4	5722.35
Hmlp005105	285.08	270.05	284.068	C16H12O5	[M+H]+	3,7-dihydroxy-4'-methoxyflavone	Flavonoids	Flavones	-	2	42740.3	19968.6	9	220778	116377	232442	895738	1.44808e+06	1.86126e+06	6.05204e+06	3.69451e+06	3.22241e+06	48607.4	70700.2	19957	941020	1.79705e+06	712669	40222.4	39899.2	42708.3	31570.3	6335.73	25921.5	9	9	9	62645.2	65180.2	10969.7	16307.7	26620.9	47616.9	124000	22271.6	116454	29115.6	88093.7	55249.4
pmb3053	523.12	329.2	524.132	C27H24O11	[M-H]-	Tricin-4'-O-eudesmic acid	Flavonoids	Flavones	-	1	61188.6	29098.3	25845.5	83004.8	172267	193782	57435.4	66001.3	76609.7	232526	250890	211329	285676	327763	325807	65372.7	59147.9	51680.9	2.34943e+06	2.6162e+06	2.85112e+06	2.84407e+06	3.30172e+06	3.39447e+06	271409	116368	96463.6	320043	695757	354755	261634	242966	269005	9	9	9	4622.98	1988.84	655.892
MWS201465	295.13	120.08	294.122	C14H18N2O5	[M+H]+	Glu-Phe	Amino acids and derivatives	Amino acids and derivatives	20556-22-3	3	191922	185789	192740	556885	495270	611380	268157	267481	243199	135830	169469	123602	108665	111391	109365	190496	188394	141795	55240.3	48014.6	61979.2	54235.2	69362	77375.1	89894.2	116207	98980.4	57900.2	48558.8	38113.2	227555	181081	185532	651987	561662	550370	91204.3	63480.2	58200
pmb2657	289.12	131.08	290.123	C10H18N4O6	[M-H]-	Argininosuccinic acid	Organic acids	Organic acids	2387-71-5	3	138468	108851	104847	59597	137268	194031	57536.1	67969.1	69991.5	88215.9	53909.3	91928.1	48917.6	43542.2	42515.9	55316	68516.4	77448	19165.6	24072.8	27808.2	38240	55505.9	39507.5	41373.6	43168.3	37990.6	9418.75	7565.36	13370.5	53356.9	56454.8	43200	75240.2	69744.4	51792.9	114695	74552.9	138499
mws1179	433.11	271.07	434.121	C21H22O10	[M-H]-	Naringenin-7-O-glucoside (Prunin)	Flavonoids	Flavanones	529-55-5	1	379209	170347	183077	1.18991e+06	1.2136e+06	1.16835e+06	1.01808e+06	842022	923324	3.77721e+06	6.86576e+06	5.18651e+06	652695	915478	942615	516865	476696	410258	310742	465670	545827	581220	714516	630401	2.5142e+06	1.84401e+06	2.83473e+06	2.38708e+06	2.63911e+06	3.0891e+06	4.75733e+06	4.11846e+06	3.65375e+06	1.92099e+06	2.15765e+06	2.9688e+06	3.83408e+06	7.4554e+06	5.83208e+06
pme0295	146.08	86.06	145.074	C6H11NO3	[M+H]+	4-Acetamidobutyric acid	Organic acids	Organic acids	3025-96-5	3	339482	319400	320610	606952	482755	542920	331573	390945	339843	305650	285013	363150	126754	133443	143385	561776	437964	727368	505071	366781	550302	527062	533225	588098	1.90939e+06	1.68748e+06	1.64431e+06	420984	414167	452756	2.30201e+06	2.02556e+06	2.12184e+06	3.93214e+06	3.74004e+06	3.58543e+06	1.86214e+06	2.82186e+06	2.09625e+06
mws1015	339.07	177.02	340.079	C15H16O9	[M-H]-	Esculin (6,7-Dihydroxycoumarin-6-O-glucoside)	Lignans and Coumarins	Coumarins	531-75-9	2	7561.48	9525.85	6597.32	368151	411853	220016	75510.7	63135.4	71550.6	82233.3	56173.5	106225	1.94837e+06	2.60652e+06	2.07237e+06	25009.1	28697.6	23099.8	13502.6	23281.4	10351.9	507670	334243	442252	11217.9	13119.1	8219.88	6.28707e+06	5.99795e+06	5.52812e+06	416757	425656	542979	30766.2	26583.7	18986.9	12601.6	11328.8	12261.1
Zmtn001464	204.03	160.04	205.037	C10H7NO4	[M-H]-	4,8-Dihydroxyquinoline-2-carboxylic acid	Organic acids	Organic acids	59-00-7	2	97279.7	24352.4	73046.7	33600.6	24773.3	115316	137521	122196	113227	378622	402489	463594	784841	840989	879963	63424.5	54636.9	45868.3	336279	284846	294684	673277	623175	670449	435042	408686	424262	865956	1.00208e+06	1.03427e+06	1.52716e+06	1.39853e+06	1.24659e+06	190369	165829	232781	150359	136034	138161
pma1751	286.09	124.04	285.085	C12H15NO7	[M+H]+	N-(beta-D-Glucosyl)nicotinate*	Others	Vitamin	-	3	296939	237141	190043	1.90364e+06	1.09799e+06	955265	453608	342229	484372	429042	504526	496663	348463	470118	475523	510644	433438	482010	819928	537471	665578	211169	182064	211539	426771	354388	236584	585110	807017	787552	454161	477021	539817	976212	951632	618943	183053	227014	204277
pme2165	155.01	111.02	156.017	C5H4N2O4	[M-H]-	Orotic acid (Vitamin B13)	Others	Vitamin	65-86-1	3	64045.6	47243	57228.6	143069	81967.9	31628.9	105583	74369.9	60207.1	582577	372970	443830	1.1112e+06	739161	619451	69389.5	105109	50574.9	134027	160856	47679.9	287803	487548	539971	131508	44278.7	77090.2	690334	453157	384663	95931.3	116510	114548	202696	148129	227199	172556	109319	175349
Lmhp012042	355.28	263.24	354.277	C21H38O4	[M+H]+	2-Linoleoylglycerol	Lipids	Glycerol ester	3443-82-1	1	3.26391e+06	4.0074e+06	3.5199e+06	3.61699e+06	2.47709e+06	3.17614e+06	1.88612e+06	2.0307e+06	1.82734e+06	2.55387e+06	3.36613e+06	2.64864e+06	2.0085e+06	1.49203e+06	1.77387e+06	2.04613e+06	1.41582e+06	1.5862e+06	68371.9	117407	156959	134727	130631	140472	3.10223e+06	1.92891e+06	2.64232e+06	57971.6	57406.2	75284.9	2.49872e+06	2.61516e+06	2.24879e+06	5.60147e+06	5.9586e+06	5.39076e+06	3.14944e+06	2.95228e+06	3.33e+06
pma0724	435.13	285.08	434.121	C21H22O10	[M+H]+	Naringenin-6-C-Glucoside	Flavonoids	Flavanones	3682-03-9	3	17666.3	6916.31	14870.7	50629.4	28295.2	39294.3	57443.7	25237.9	48381.6	109163	115120	109597	264457	193875	182111	58368.2	28453	48996.1	14253.5	17612	40460.6	193274	306982	241335	5.94003e+06	5.57124e+06	6.68179e+06	666822	543525	793342	911334	753209	1.0447e+06	3.22352e+06	3.53478e+06	4.03493e+06	1.58814e+06	1.2502e+06	920432
pmc0281	400.15	136.06	399.139	C15H21N5O8	[M+H]+	Ribosyladenosine	Nucleotides and derivatives	Nucleotides and derivatives	-	3	142241	164589	151161	143918	434853	182391	6.28716e+06	6.26606e+06	5.2177e+06	776380	825526	676521	345617	401394	275786	3.12576e+06	2.01975e+06	3.59279e+06	80026.9	80842.2	35514.8	143332	119357	152475	108873	173552	180295	539807	470489	456306	207700	244861	242200	233055	211795	250536	117518	130250	138395
pme0534	195.05	75.01	196.058	C6H12O7	[M-H]-	Gluconic acid	Others	Saccharides	526-95-4	1	508298	491574	481911	1.38407e+06	1.32017e+06	1.24745e+06	418356	414478	472134	136144	52825.2	41236.6	558901	697016	655672	552266	617899	573626	206451	217679	224603	915713	979434	823170	1.0606e+06	1.17137e+06	1.06523e+06	2.80359e+06	2.38798e+06	2.4327e+06	2.19263e+06	2.10246e+06	2.53954e+06	3.82395e+06	3.63333e+06	2.9534e+06	3.7427e+06	3.38125e+06	3.37918e+06
MWS1900	215.13	153.13	216.136	C11H20O4	[M-H]-	Undecanedioic acid	Lipids	Free fatty acids	1852-04-6	3	64229.5	57104	66580.7	170158	156685	149790	130028	128459	94632.9	30694.3	29304.6	30632.6	42378.9	48435.6	41444.2	80431.2	60964.6	63083.7	24132.1	31631	30476.3	66490.1	64746	65209.6	29430.2	28542.8	24989.8	74157.9	56265.5	76844.4	111724	87328.2	72396.4	33043.1	34252.5	44389.2	31438.7	33750.9	32985.4
HJAP012	419.1	383.07	418.09	C20H18O10	[M+H]+	Luteolin-8-C-arabinoside	Flavonoids	Flavones	-	3	42870.5	44501.3	50833.8	125524	141577	145962	44482	32342.7	33356.3	177874	239450	206900	62942.7	61408.4	44172.1	99608.6	72299.1	127976	318042	184719	243937	91871.8	85280	100103	204412	272921	197247	203184	216376	244366	89160.4	72652.3	68942.9	27796.4	55890.5	44534.3	9193.29	32417.5	17816.2
pme2596	184.06	148.04	183.053	C8H9NO4	[M+H]+	4-Pyridoxic acid	Others	Vitamin	82-82-6	3	31349.4	29502.9	34856.2	279666	206758	209974	188406	183139	173177	21784.1	28153.3	31734.9	46221.5	44569.2	41285.8	128870	153291	68450.1	88932.4	30256.3	18244	60253.2	49311.7	60441.5	10006.8	10320.2	8485.47	68557.7	77808.8	79607.3	120153	118744	207897	123150	98157.5	65257.8	109677	88918.8	107785
Zmbp002538	205.1	146.06	204.09	C11H12N2O2	[M+H]+	1-Methoxy-indole-3-acetamide	Alkaloids	Plumerane	-	1	1.1219e+07	9.75566e+06	1.16896e+07	1.67614e+07	1.74222e+07	1.8865e+07	3.36452e+06	2.63448e+06	2.8258e+06	778790	828826	758938	478471	437190	440412	2.31896e+06	2.22236e+06	2.24533e+06	1.05331e+06	1.87683e+06	1.31243e+06	242289	251901	204542	2.80452e+06	3.88124e+06	4.19546e+06	359545	235800	318709	1.13966e+06	1.60181e+06	1.48967e+06	2.82708e+06	2.73556e+06	2.21559e+06	1.46393e+06	1.48712e+06	1.30957e+06
Zmcn005156	529.13	353.08	530.142	C26H26O12	[M-H]-	4,5-O-Dicaffeoylquinic Acid Methyl Ester	Phenolic acids	Phenolic acids	-	2	849014	662427	604443	3821.45	4485.59	4317.31	1432.74	2493.77	6518.32	1.53995e+06	1.72687e+06	2.27922e+06	198280	308651	399767	164246	92005.6	152992	20625.1	149753	81047	24556.5	30807.9	24072.3	226925	318634	349133	162123	155695	23746.3	26349.5	25098.5	36316.8	10868.3	8018.74	13258.4	3319.52	1663.5	986.101
mws0057	451.12	289.07	450.116	C21H22O11	[M+H]+	Eriodictyol-7-O-glucoside*	Flavonoids	Flavanones	38965-51-4	3	295343	110602	71606	525134	494480	476049	323260	317950	269532	1.06777e+06	663007	655734	4.76188e+07	5.12885e+07	4.6053e+07	1.27336e+06	552233	458932	465587	250128	146454	2.32947e+07	2.2549e+07	2.21219e+07	963875	1.00461e+06	9	3.42014e+07	4.05471e+07	4.22291e+07	9.75693e+06	9.72822e+06	1.11571e+07	2.61256e+06	3.09581e+06	3.17254e+06	4.97125e+06	9.49366e+06	6.64933e+06
pmb0034	277.1	148.06	276.096	C10H16N2O7	[M+H]+	L-α-Glutamyl-L-Glutamic Acid	Amino acids and derivatives	Amino acids and derivatives	3929-61-1	3	72305.6	61858.4	76731.9	95358.9	110199	112896	204797	144931	162951	37938.5	46639.3	35674.7	62291.7	61372.3	54410.7	91085.8	74577.2	76493	41032.8	23782.9	27198.8	57767.9	45814.1	42169.7	57425.8	68701.7	74274.9	52985.8	70012.3	73012	75355.4	65802.7	72935.4	184476	161987	199111	783830	778007	703490
Hmcp009963	180.14	123.07	180.138	C11H18NO+	[M]+	Candicine	Alkaloids	Phenolamine	6656-13-9	2	501009	288511	520097	364157	187578	327881	460468	518534	501110	422403	417838	248566	756191	491341	408000	655766	354701	742351	247623	303857	301374	652960	222439	417297	555263	400429	456151	379760	385807	687009	265894	329077	471473	34212.5	24680.4	36069.4	5784.86	10254.5	4341.57
zjgp122059	289.07	153.02	288.063	C15H12O6	[M+H]+	dihydroluteolin	Flavonoids	Flavanones	-	2	21308.9	3618.74	7887.6	172439	112820	116556	544075	520559	577162	236509	276888	167710	18565.6	32827	32005.5	521344	595881	658622	64985	58527.3	94284.8	24212.2	11892.8	9509.56	64233.5	73559.3	114311	127791	87026.3	79447	43061.9	174355	44375.6	94028.2	66102.5	80922.8	218842	142668	212842
MWS201483	279.13	120.08	278.127	C14H18N2O4	[M+H]+	Phe-Hyp	Amino acids and derivatives	Amino acids and derivatives	90965-82-5	3	144904	191833	207874	188236	208817	199013	116882	96748.9	91303.4	47995.7	75068	88478.7	113685	91790.1	93847.4	86591.9	75551.1	135829	40072.6	61926.7	57290.9	44607	45752.6	41823	79654.6	83690.5	79489.1	45850.2	14684.3	16261.2	56124.9	91553.5	72862.4	110782	88834.9	102566	29448.5	28270.1	22227.4
Lmhp011562	353.27	261.22	352.261	C21H36O4	[M+H]+	1-α-Linolenoyl-glycerol	Lipids	Glycerol ester	-	1	4.14893e+06	5.18063e+06	5.45906e+06	5.87281e+06	4.84218e+06	5.23181e+06	4.96504e+06	3.93358e+06	4.14339e+06	4.72424e+06	6.13972e+06	4.19218e+06	2.33706e+06	1.97721e+06	2.21743e+06	3.26663e+06	3.35319e+06	3.37571e+06	33854.7	49747	45082.6	80628.7	71568.4	66493.2	2.25737e+06	1.89317e+06	1.68884e+06	96046.3	110541	112992	4.64616e+06	4.23528e+06	4.67578e+06	3.3023e+06	2.96661e+06	4.63101e+06	735675	836047	666948
HJN110	455.36	455.36	456.36	C30H48O3	[M-H]-	3-Hydroxylup-20(29)-en-28-oic acid (Betulinic acid)*	Terpenoids	Triterpene	472-15-1	2	36523.9	29796.6	37275.9	339081	141717	201663	303860	357527	194441	23258.1	64316.1	27909.8	7452.76	11049.2	21212	209003	347976	550476	28173.1	14615.3	34316.3	30167.2	36575	14496.4	88294.4	89555.9	63081.4	43398.4	47871.7	50804.1	70221.2	67615.6	78229.2	14325.9	11165	8406.55	9	9	9
mws0254	156.08	110.07	155.07	C6H9N3O2	[M+H]+	L-Histidine	Amino acids and derivatives	Amino acids and derivatives	71-00-1	1	148394066	1.49615e+08	1.50622e+08	1.1771e+08	1.25752e+08	1.33048e+08	3.1386e+07	2.37333e+07	2.52363e+07	6.69068e+06	8.26637e+06	7.7359e+06	1.2046e+07	1.17903e+07	1.32671e+07	4.56354e+07	4.7541e+07	5.2814e+07	5.17988e+06	6.00082e+06	5.53348e+06	1.45102e+07	1.61104e+07	1.50605e+07	40079781	4.91888e+07	4.83256e+07	7.6574e+06	5.96702e+06	5.09186e+06	2.7224e+07	2.92371e+07	2.16291e+07	7.33503e+07	8.13714e+07	6.26733e+07	2.61263e+07	2.7852e+07	1.82213e+07
MWSmce607	120.07	56.05	119.058	C4H9NO3	[M+H]+	DL-Threonine	Amino acids and derivatives	Amino acids and derivatives	80-68-2	3	3.08883e+06	3.53095e+06	3.42842e+06	2.08355e+06	2.39264e+06	2.66935e+06	1.07298e+06	1.03464e+06	1.09698e+06	1.10253e+06	999777	866544	1.40404e+06	1.61283e+06	1.45326e+06	1.5686e+06	1.61905e+06	1.686e+06	549254	474927	543173	1.137e+06	986606	921588	992208	1.0874e+06	1.11223e+06	707391	922919	1.32002e+06	853584	740878	903706	3.79976e+06	3.55851e+06	2.73609e+06	2.02208e+06	1.97132e+06	2.02364e+06
Hmbn002692	517.16	175.04	518.164	C22H30O14	[M-H]-	6'-O-Feruloyl-D-sucrose	Phenolic acids	Phenolic acids	118230-77-6	3	74642.8	40423.8	35572.8	216723	89548.1	63712.2	168170	106213	125250	141364	126391	139456	648131	668745	692918	71246.9	72662.8	102103	129734	71502.6	133034	227570	249714	225190	1.5879e+06	1.69854e+06	1.35441e+06	413100	388389	455437	868485	677340	852295	270804	219212	264713	235120	240781	69812.5
pmb0891	382.17	220.12	381.165	C16H23N5O6	[M+H]+	Cis-Zeatin-7-N-glucoside	Alkaloids	Alkaloids	38165-56-9	3	639311	703302	743722	3.49148e+06	3.27545e+06	3.15876e+06	2.00026e+06	2.10484e+06	2.10411e+06	374992	466178	428538	860058	757236	761479	2.59615e+06	2.24809e+06	2.18995e+06	131669	117774	147189	1.00951e+06	1.00641e+06	1.08917e+06	557183	495909	324415	3.01186e+06	3.32268e+06	2.81671e+06	3.11338e+06	4.07871e+06	3.46417e+06	1.0607e+06	1.22264e+06	1.42258e+06	876821	788136	803087
pmb2857	308.1	146.05	309.106	C11H19NO9	[M-H]-	L-Glutamic acid-O-glycoside	Amino acids and derivatives	Amino acids and derivatives	-	3	71781.6	89830.7	96880.3	66690.8	65440.1	64027.2	24979.6	31628.2	26417.3	18361.3	20119.3	19160.1	31143	26578.7	15521.1	26868.6	29927.9	27906.8	28297.8	19619.5	8818.64	17488.5	31574.2	22599.7	34566	28967.4	30918.4	47939.3	36513.6	27291.7	59785	61409.1	52020.6	249904	189564	289797	129941	91653	151304
Cmzp002057	315.12	255.1	314.1	C14H18O8	[M+H]+	6-O-Acetylarbutin	Phenolic acids	Phenolic acids	10338-88-2	3	12003.2	12212.1	11070.3	17793.9	15967.9	12563.9	39245.4	30142.3	33036.9	8731.09	4807.2	9508.59	10067.1	12807	20443.3	28260.8	19574.7	20423.9	15413.2	12217.7	10881.7	30751.9	27586.5	41078.7	16769.2	13252.6	20797.9	73362.5	73750.7	81946.2	222242	40004.8	252041	40170.4	53831.8	31457.1	196798	352618	259695
MWStz073	102.05	84.05	101.048	C4H7NO2	[M+H]+	5-Hydroxy-2-pyrrolidinone	Alkaloids	Pyrrole alkaloids	62312-55-4	3	266708	318957	200295	138557	152872	161882	55052.3	41775.4	57752.3	84780.7	75494.4	82001.2	69150.4	68143.7	110205	64380.1	70524.9	78010.1	31727.4	20017.1	35854.9	41965.9	46517.7	98945.7	135067	104890	179933	80309.6	28521.5	62080.6	50930.9	36906.3	51119.4	70397.6	73026.4	108220	103925	98910.7	106430
MWS20152	417.16	402.1	418.163	C22H26O8	[M-H]-	Syringaresinol	Lignans and Coumarins	Lignans	21453-71-4	1	1931.98	6146.78	1687.11	10895.1	13299.6	12339	78271.5	69694.9	68691	691375	1.54889e+06	715245	62558.8	43458	36035.6	26177.3	33530.1	23068.1	4479.59	1622.13	1119.26	9665.32	3103.47	4561.52	9	9	9	18611	25484.1	14215.1	8952.74	12037.5	4795.36	61520.8	69823	20116.8	6368.34	6299.84	4391.11
Lmmp002463	625.18	317.07	624.169	C28H32O16	[M+H]+	Sexangularetin-3-O-glucoside-7-O-rhamnoside*	Flavonoids	Flavonols	-	1	327737	254134	192764	6.14403e+06	3.34075e+06	2.4669e+06	168870	175025	222558	260891	233029	292245	114259	143121	97113.9	128440	128548	166216	22950.7	28291	17161.2	334285	416812	360678	141409	97365.7	66793.6	75126.1	66529.3	83259.7	652745	874997	525232	2.51751e+06	3.60246e+06	1.96134e+06	3.36873e+06	3.21992e+06	3.2605e+06
pmb2601	307.08	161.02	308.09	C15H16O7	[M-H]-	7-Hydroxycoumarin-O-rhamnoside	Lignans and Coumarins	Coumarins	-	3	1.6907e+06	1.95232e+06	1.86124e+06	167317	204877	240507	80144.8	97002.4	87578.3	1.33785e+06	1.02018e+06	1.15819e+06	894885	641278	864910	239563	304858	274158	1.04514e+06	739054	1.01884e+06	744242	1.04306e+06	830361	1.23316e+07	1.16622e+07	1.39457e+07	189210	149915	168282	7.81368e+06	7.43641e+06	6.01122e+06	82228.7	60303.8	149020	12774	15700.8	24042.2
mws0193	190.12	84.08	189.111	C7H15N3O3	[M+H]+	L-Homocitrulline	Amino acids and derivatives	Amino acids and derivatives	1190-49-4	3	351051	240979	245316	419866	296602	303155	181251	333717	360001	528458	417665	513726	2.19532e+06	1.81683e+06	1.79742e+06	271312	277304	223703	79233.7	131148	264485	2.08211e+06	1.78984e+06	1.66765e+06	420185	395537	463076	1.18542e+06	1.18004e+06	1.48677e+06	457369	496294	423128	584421	595254	515074	708306	857957	714129
zjgp122326	286.09	124.04	285.085	C12H15NO7	[M+H]+	Pyridine-4-formyl-O-β-D-glucopyranoside*	Others	Others	-	3	65551.1	46707.8	40652.1	332879	257593	235293	83558.1	99931.2	138934	74513.6	70849.8	54340.4	53102.3	85124.1	86194.4	109751	58608.6	88480.4	157617	66078.6	103927	26222.5	27292.8	34811.4	66776.2	57807.6	38122.2	151233	178913	174816	78806.1	89963	105996	143624	209950	114900	64206.4	57026.3	34308.7
MWS201391	246.15	166.09	245.138	C10H19N3O4	[M+H]+	Asn-Ile	Amino acids and derivatives	Amino acids and derivatives	438533-59-6	3	98271.9	108760	106068	233120	243385	291912	96867.5	110411	103200	57759.4	97161.4	58462.8	26683.7	30839.1	26214	90251.7	75405.6	44633.2	26409.1	18648.2	19727.8	26919.6	31184.8	28051.8	40627.5	57157.4	43188.6	40911.3	41250.9	41188.7	246407	145133	187668	175458	129852	245983	107073	100238	97677.5
mws0856	463.09	301.04	464.096	C21H20O12	[M-H]-	Quercetin-4'-O-glucoside (Spiraeoside)	Flavonoids	Flavonols	20229-56-5	3	44353.4	83322.8	80887.2	598198	835423	318515	643028	529654	605327	224233	351818	343284	167752	545861	489553	417118	799010	281643	78910.1	48094.4	107235	564928	506758	735090	5.45492e+06	5.45729e+06	3.03198e+06	218522	159823	331780	2.79818e+06	3.47802e+06	2.54785e+06	1.688e+07	1.39203e+07	1.66415e+07	5.04051e+06	6.43944e+06	4.56882e+06
Lmsn003628	547.17	223.06	548.174	C23H32O15	[M-H]-	6'-O-Sinapoylsucrose*	Phenolic acids	Phenolic acids	-	3	27174.3	24862.8	22577.8	31245.4	32094.9	26188.7	52054.1	34376.4	43445	109874	89901.3	105535	6360.72	7230.68	6088.96	45410	18772	16145.7	7238.51	2325.52	1966.02	32388.4	17963.7	21247	26874	42004.6	29365.2	81322.8	49122.8	82529.8	40097.6	32225.4	8095.05	46052.4	40801.2	21398.9	21859.6	18337.8	14137.3
pmb0618	627.19	465.1	626.185	C28H34O16	[M+H]+	Hesperetin-8-C-glucoside-3'-O-glucoside	Flavonoids	Flavonols	-	3	8004.24	2578	11101.8	32974.6	32638.4	17360	30829.8	23323.3	21737.6	92411.8	78988.3	60632.2	23261.1	65479.1	77971.9	8265.03	18398.8	11261.2	9	9	9	9541.45	4693.4	9568.2	46267.8	47129.4	7126.55	32059.2	24568.9	41275.6	1.95105e+06	1.72491e+06	1.84008e+06	1.21076e+06	1.06824e+06	972703	1.00331e+06	954915	698258
pme1419	164.07	104.07	163.067	C6H13NO2S	[M+H]+	L-Methionine methyl ester	Amino acids and derivatives	Amino acids and derivatives	10332-17-9	3	396212	410506	438959	623078	697932	720790	136810	116435	122002	249455	280672	288373	193102	212893	231047	79108.3	74562.4	102112	57054.9	63400.6	54303.2	155378	193181	142825	174339	182293	185933	146265	117885	122649	164079	159346	152298	229203	213495	282906	53590.3	61410	53108.5
mws0359	241.22	241.22	242.225	C15H30O2	[M-H]-	Pentadecanoic Acid	Lipids	Free fatty acids	1002-84-2	3	1.26924e+06	1.09857e+06	662639	1.34176e+06	1.40612e+06	1.29331e+06	2.35681e+06	2.0334e+06	2.31709e+06	559480	704520	626392	611861	434840	522487	1.83278e+06	1.67017e+06	1.50761e+06	493124	627756	726410	650992	502714	544648	554636	448366	435980	459282	447275	545808	704493	795534	754889	452268	425724	500305	319202	292062	284391
mws5041	189.12	86.1	188.116	C8H16N2O3	[M+H]+	L-Glycyl-L-isoleucine	Amino acids and derivatives	Amino acids and derivatives	19461-38-2	3	408857	367819	376083	1.20145e+06	755933	842662	499500	434204	385526	591444	627911	535296	262498	303416	316147	388503	330961	268605	127778	164657	124810	304406	302109	284337	315651	335101	390453	294159	250488	293855	761695	524464	424838	1.43928e+06	1.49073e+06	1.70586e+06	351185	345065	288355
Zmcp003989	595.16	287.05	594.159	C27H30O15	[M+H]+	Kaempferol-3-O-rhamnosyl(1→2)glucoside	Flavonoids	Flavonols	-	2	132725	56504.9	65477.1	540049	235141	177376	427208	441466	581135	778164	461158	662178	8.40796e+07	9.04895e+07	8.33697e+07	921623	464946	449929	118754	100775	61182.5	1.75827e+07	1.72839e+07	1.80001e+07	820164	1.05259e+06	514551	6.45937e+07	5.64136e+07	5.72672e+07	1.04181e+07	1.19255e+07	1.47132e+07	264021	117232	233310	267515	595303	227069
mws2120	291.01	247.02	292.022	C13H8O8	[M-H]-	Brevifolin carboxylic acid	Phenolic acids	Phenolic acids	18490-95-4	3	18827	8148.79	3083.56	19535.4	10805.9	23081.1	53698.8	18912.1	21888.1	17866.1	14776	33081.5	8462.54	11550.1	25787.5	9	9	9	13772.1	7918.82	14730.9	10180.1	12287.3	3456.6	13348.7	19764.9	6522.27	11493.3	7189.7	7082.54	70553.1	61415.7	70942.4	1.60131e+06	1.72404e+06	2.289e+06	1.02066e+06	1.30301e+06	1.09515e+06
Hmpp002612	611.16	287.05	610.153	C27H30O16	[M+H]+	Luteolin-7-O-gentiobioside	Flavonoids	Flavones	-	2	50409	35121.9	40589.7	475133	230770	251350	1.62594e+06	1.13412e+06	1.31256e+06	557198	529603	440581	9.65169e+06	1.22934e+07	1.14317e+07	1.00001e+06	1.32732e+06	802222	18279.1	16853.3	18536.2	1.69059e+06	1.6807e+06	1.78647e+06	9	9	9	7.26368e+06	6.97243e+06	7.66732e+06	1.68097e+06	1.24883e+06	2779335	276540	170445	202192	112073	114501	151526
Jmwn002494	325.09	119.05	326.1	C15H18O8	[M-H]-	(2E)-3-[4-(β-D-glucopyranoside)-phenylacrylic]-acid	Phenolic acids	Phenolic acids	-	1	4.3642e+06	6.3249e+06	5.51152e+06	277119	567163	421053	118600	103774	108247	82469.7	80525	82790	554638	484760	398924	164193	72858	59934.6	151228	57087.7	89374.1	323336	238744	328108	42356.1	44042.7	37567.7	1.40984e+06	999828	1.03186e+06	576856	577767	587963	193773	136523	97812.8	138538	157460	218653
Zmyn000155	173.11	131.08	174.1	C7H14N2O3	[M-H]-	N-α-Acetyl-L-ornithine	Amino acids and derivatives	Amino acids and derivatives	6205-08-9	3	91792	119387	125437	180797	146926	133012	47679.3	38224.8	48070.8	9833.81	7101.27	11253.2	64855.8	66931.8	75614.8	141727	173221	222161	11930.1	2922.44	2715.91	81088.9	43167.5	67264.6	131104	224707	215098	16080.2	16036.5	18319.5	155611	126440	126368	273298	230455	178043	398245	281078	531498
MWS1872	225.05	105.03	224.047	C14H8O3	[M+H]+	1-Hydroxyanthraquinone	Quinones	Anthraquinone	129-43-1	3	212847	140903	219022	161403	112563	163932	237696	137599	158651	152876	125113	123545	207821	126307	167957	162294	163631	286880	83691.6	92470.2	104230	182309	87882.5	173727	271297	212062	182023	147686	135504	264517	151504	121918	179529	40337.1	47106.4	58847.6	49370.9	58565.6	63654.6
mws1002	345.06	330.04	346.069	C17H14O8	[M-H]-	Syringetin	Flavonoids	Flavonols	4423-37-4	1	1058.59	2043.88	847.452	22066.2	37771.5	36527.9	8999.75	14365	13295.9	15090	12476.3	8753.3	18951.1	12615.5	13691.6	6417.92	7873.14	3071.71	25428.7	30378.8	33848.9	54116.8	71207.4	59470.1	26559.2	13551.9	12012.2	16905.2	17385.1	16962.4	12048.7	15070.7	16042.9	123584	153403	121776	79937.2	60646.8	79094
Zmdn007764	269.05	225.06	270.053	C15H10O5	[M-H]-	isoemodin	Quinones	Anthraquinone	-	3	10219.6	7224.81	8320.06	8952.77	8706.06	9149.98	47575.4	58047.9	45949.5	8688.2	8600.84	14279.5	8948.8	9302.96	6657.05	52489	61818.2	47401.6	7971.91	6948.24	5666.87	9391.18	5262.87	8978.13	6590.13	8008.13	9810.73	7835.57	4519.57	8159.38	6858.25	7221.37	7043.8	10121.4	6746.72	9390.15	6359.82	9765.88	7442.97
MWSHY0169	331.08	301.04	330.074	C17H14O7	[M+H]+	4',5,7-Trihydroxy-3',6-dimethoxyflavone (Jaceosidin)	Flavonoids	Flavones	18085-97-7	3	16879.5	10521.7	10637	32076.8	45030.4	45740.1	73090.3	74720.3	67032.2	79904.6	106049	92980.2	278932	183859	208586	47655.3	36268.6	35011.4	187548	271492	195751	730764	856132	797054	284243	146489	133331	313745	227269	321785	122570	131305	146036	16313	18917.4	13964.9	5538.79	5830.13	5745.37
mws1401	175.11	84.04	174.1	C7H14N2O3	[M+H]+	L-Theanine	Amino acids and derivatives	Amino acids and derivatives	3081-61-6	3	432914	491683	444775	988167	956882	995751	389152	331151	349126	293971	397213	448428	854566	931888	860074	341388	424667	441642	133549	92046.4	120861	752260	699057	807941	468326	601839	600914	691147	888632	598833	795480	890606	695421	817434	834879	765953	586463	557676	538637
Wagp009079	403.14	373.09	402.132	C21H22O8	[M+H]+	3,5,6,7,8,4'-Hexamethoxyflavone	Flavonoids	Flavones	34170-18-8	3	19017.7	24658.7	31235.6	43342.4	72387.3	47758.5	17721.9	22947.1	20298.3	10017.3	23667.6	7425.03	10675.6	8044.02	5559.12	10166.3	7051.28	6817.73	8495.45	3398.79	8205.87	21761.4	3174.05	50223.7	57684	24896.1	9456.58	19277.6	3558.25	8349.64	7443.37	10875.7	7332.75	6929.23	6665.25	12600.8	6171.56	3325.87	2969.24
Sadp006908	415.14	177.06	414.131	C22H22O8	[M+H]+	3-P-Coumaroyl-1-Feruloylglycerol	Phenolic acids	Phenolic acids	-	1	407984	724137	240375	3.76138e+06	5.14452e+06	3.84454e+06	2.54803e+07	1.88143e+07	1.89803e+07	1.37831e+07	1.41548e+07	1.36927e+07	2.15597e+07	9.95714e+06	1.01803e+07	1.75021e+07	1.15326e+07	1.74482e+07	2.94757e+06	1.85976e+06	4.72254e+06	5.92432e+06	6.40518e+06	5.81488e+06	2.09402e+07	1.19166e+07	6.33328e+06	2.26068e+06	5.69961e+06	3.041e+06	1.51189e+07	2.097e+07	2.44618e+07	1.62042e+07	2.47829e+07	2.99746e+06	573847	382376	538740
pme2024	177.1	160.08	176.095	C10H12N2O	[M+H]+	Serotonin	Alkaloids	Plumerane	50-67-9	3	7629.93	5669.21	3287.14	13619.6	44077.4	45218.5	1.87267e+07	1.41008e+07	1.38011e+07	236898	154728	237369	422996	602768	774951	3.27773e+06	3.60548e+06	4.30743e+06	36696	8169.71	6214.84	13858.4	83413.3	11208.8	12114.9	3024.7	10524.2	39202.6	40173.6	258164	7066.89	3326.32	8569.18	8486.91	2911.32	7208.61	10278.7	4112.81	12604.3
Lmqn000213	665.21	341.11	666.222	C24H42O21	[M-H]-	Stachyose	Others	Saccharides	470-55-3	3	9188.74	8831.99	7555.57	20804.9	12359.8	12386.6	9418.28	8723.1	9000.34	3674.81	6762.6	3373.48	14296.9	14907.7	11780.7	6827.43	13373.8	12195.5	3807.18	1933.42	1634.12	16284.2	17152	13614.1	8333.84	10509.2	8216.67	46738.3	44729	59279.2	7184.04	12114.6	10936.9	60599.2	43950.1	24212.6	14313.4	17960.8	19037.6
mws0214	181.07	71.01	182.079	C6H14O6	[M-H]-	D-Sorbitol	Others	Saccharides	50-70-4	1	184453	167427	130805	440576	362644	355430	293441	349911	286030	11238.2	12661.8	14681.7	62601.8	87938.7	78886.4	190043	283335	300878	19865.5	26840.8	25504.8	100527	128007	109866	209685	249345	214489	269383	214745	191373	145916	163844	149843	745085	705012	652929	900495	862561	931980
MWSmce328	517.13	163.04	516.127	C25H24O12	[M+H]+	Isochlorogenic acid C	Phenolic acids	Phenolic acids	57378-72-0	2	1.5225e+07	1.89283e+07	2.16959e+07	216739	70186.6	93012	63983.7	37163.7	43368.8	6.04284e+07	5.04404e+07	8.0757e+07	4.41693e+07	5.71846e+07	6.20884e+07	4.61183e+06	2.37584e+06	4.30579e+06	7.15428e+06	9.45286e+06	1.32556e+07	3.36749e+06	4.23562e+06	2.76051e+06	9.04227e+06	1.35976e+07	1.57142e+07	2.42732e+06	3.2097e+06	3.4552e+06	671878	830975	731170	651282	562279	1.11357e+06	238757	217732	80024.7
mws0180	153.02	109.03	154.027	C7H6O4	[M-H]-	2,5-Dihydroxybenzoic acid; Gentisic Acid*	Phenolic acids	Phenolic acids	490-79-9	3	43757.1	28634	39091.9	291820	185242	210716	184460	197752	188761	100790	92628.3	123802	57493.6	73571.8	56153.8	115961	161039	135128	34797.7	22021.5	4890.43	48357.1	37029	35321.9	30138.1	46441.9	29749.2	39885.4	57831	74327.2	70774.5	123043	78263.8	277567	269460	123297	160619	186895	163781
pmb0744	435.11	331.08	434.1	C24H18O8	[M+H]+	Tricin-4'-O-Benzoic Acid	Flavonoids	Flavones	-	3	39635.2	21307.1	22974.2	62787.6	88207.5	98423	41770.3	30587.8	58141.5	142929	132166	143141	142219	139789	137665	44230.9	34940.1	30089.8	471411	791767	634950	1.53561e+06	1.92409e+06	1.63024e+06	143311	62134.9	48008.7	152056	342231	186315	157580	165511	146150	9	9	9	9	9	9
Lmhn003802	561.13	337.06	562.132	C26H26O14	[M-H]-	Sinapoylsinapoyltartaric acid	Phenolic acids	Phenolic acids	-	3	1.27821e+06	1.87108e+06	1.79779e+06	29417	51079.2	49214.9	16614.1	12438.2	14008.5	20168.8	23903.8	34661.5	12150.1	6719.01	13623.8	3861.27	619.397	9	9	9	9	9	9	9	10042.5	22153	18754.2	7589.95	7598.24	4608.33	9567.61	8071.8	16560.6	1830.16	2855.83	2287.3	9	9	9
Lmqp000427	146.08	82.07	145.074	C6H11NO3	[M+H]+	N-Methyl-Trans-4-Hydroxy-L-Proline	Amino acids and derivatives	Amino acids and derivatives	4252-82-8	3	87018.4	81789	109437	123075	113800	130572	17335.9	46076	40963.5	45503.3	37677.9	63374.5	64527.8	60240.8	60565.3	36602.1	17285.6	35941.5	34958.3	25118.8	42498.9	61793.7	75595.6	51034.5	46194.3	64124.9	77828.4	70950.4	49152.2	66619.9	79887.9	86316.9	116965	96005.1	104476	78942.9	235822	228648	254405
MWSmce052	455.36	455.36	456.36	C30H48O3	[M-H]-	3-Hydroxyurs-12-en-28-oic acid (3-Epiursolic acid)	Terpenoids	Triterpene	989-30-0	3	25599.6	37881.9	16209.8	123311	91467.6	142689	164666	261711	217024	46059.4	45859.6	50942	18564.2	13006.9	15557.5	79939.1	72761.8	213480	4616.52	19431.5	17819.2	19877.7	21262.9	15622.8	18439.4	18574	19349.4	41604	40565	42415.5	46623.9	18744.9	14634.3	57451.3	11021.1	18072.6	14413	13702.8	8304.34
pma0170	498.26	177.05	497.253	C27H35N3O6	[M+H]+	N',N''-Diferuloylspermidine	Alkaloids	Phenolamine	-	3	13526.5	7341.83	13847.2	207591	95871.6	109296	13600.6	70852.2	19561.3	39173	17000.3	28335.1	6933.9	16478.3	16985.3	8913.04	10254.2	8947.11	13364.4	31394.1	19229.9	27822.2	9187.92	22572.5	5878.83	10500.5	11025.2	41320.7	60936.9	29395.3	5275.56	14167.9	8776.01	1424.17	1787.8	6009.73	60068.3	9687.82	2019.17
[truncated: 633 more rows]
[truncated: 15 more columns]

## Sheet: Supplementary t3
Supplementary Table 3 Statistical quantity of especially contained metabolites in each sample (FC>3 or FC<0.33)
[truncated: 34 more rows]

[truncated: 2 more sheets: Supplementary t4, Supplementary t5]
